# Supplementary material for: Crystal structure and conformational analysis of 2-hy­droxy-3-(2-methyl­prop-1-en-1-yl)naphthalene-1,4-dione
Source: Acta Crystallogr E Crystallogr Commun. 2016 Jan 16;72(Pt 2):188–90. doi: 10.1107/S2056989015024755 (PMC4770963; doi:10.1107/S2056989015024755)
Supplement: Supplementary file 1 [file e-72-00188-sup1.cif]

##############################################################################
#                                                                            #
# This CIF contains the data in a paper accepted for publication in          #
# Acta Crystallographica Section E. It conforms to the requirements of       #
# Notes for Authors for Acta Crystallographica Section E, and has been       #
# peer reviewed under the auspices of the IUCr Commission on Journals.       #
#                                                                            #
# Full details of the Crystallographic Information File format               #
# are given in the paper "The Crystallographic Information File (CIF):       #
# a New Standard Archive File for Crystallography" by S. R. Hall, F. H.      #
# Allen and I. D. Brown [Acta Cryst. (1991), A47, 655-685].                  #
#                                                                            #
# The current version of the core CIF dictionary is obtainable from          #
# ftp://ftp.iucr.org/pub/cif_core.dic.                                       #
#                                                                            #
# Software is freely available for graphical display of the structure(s)     #
# in this CIF. For information consult the CIF software page                 #
# http://www.iucr.org/resources/cif/software.                                #
#                                                                            #
# This file may be used for bona fide research purposes within the           #
# scientific community so long as proper attribution is given to the journal # 
# article from which it was obtained.                                        #
#                                                                            #
##############################################################################
data_I
_database_code_depnum_ccdc_archive 'CCDC 1444109'
_audit_creation_method     'WinGX routine CIF_UPDATE'
_journal_date_recd_electronic     2015-11-28
_journal_date_accepted     2015-12-24
_journal_name_full     'Acta Crystallographica, Section E'
_journal_year     2016
_journal_volume     72
_journal_issue      2
_journal_page_first     188
_journal_page_last     190
_journal_paper_category     GO
_journal_paper_doi     10.1107/S2056989015024755
_journal_coeditor_code     ZS2357
_publ_contact_author_name     'Tatiane Luciano Balliano'
_publ_contact_author_address
;
Institute of Chemistry and Biotechnology - IQB
Federal University of Alagoas - UFAL
Maceio - Alagoas, Brazil
;
_publ_contact_author_email     'tlb@qui.ufal.br'
_publ_contact_author_fax     ?
_publ_contact_author_phone     ?
_publ_section_title
;
Crystal structure and conformational analysis of
2-hydroxy-3-(2-methylprop-1-en-1-yl)naphthalene-1,4-dione
;
loop_
    _publ_author_name
    _publ_author_footnote
    _publ_author_address
    'Alcantara Emiliano, Sannyele' .
;
Institute of Chemistry and Biotechnology -- IQB
Federal University of Alagoas - UFAL
Maceio--Alagoas,
Brazil
;
    'Welma Duarte Silva, Sheyla' .
;
Institute of Chemistry and Biotechnology -- IQB
Federal University of Alagoas - UFAL
Maceio--Alagoas,
Brazil
;
    'Alves Pereira, Mariano' .
;
Institute of Chemistry and Biotechnology -- IQB
Federal University of Alagoas - UFAL
Maceio--Alagoas,
Brazil
;
    'R.dos Santos Malta, Valeria' .
;
Institute of Chemistry and Biotechnology -- IQB
Federal University of Alagoas - UFAL
Maceio--Alagoas,
Brazil
;
    'Luciano Balliano, Tatiane' .
;
Institute of Chemistry and Biotechnology -- IQB
Federal University of Alagoas - UFAL
Maceio--Alagoas,
Brazil
;
_publ_section_synopsis
;
In the structure of the naphthoquinone derivative
2-hydroxy-3-(2-methylprop-1-en-1-yl)naphthalene-1,4-dione, the molecules form
a centrosymmetric cyclic dimer through intermolecular O---H...O hydrogen bonds
which, together with intermolecular C---H...O hydrogen bonds and weak \p--\p
ring interactions, give rise to an overall two-dimensional structure.
;
_chemical_name_systematic
;
2-Hydroxy-3-(2-methylprop-1-en-1-yl)naphthalene-1,4-dione
;
_chemical_formula_moiety     'C14 H12 O3'
_chemical_formula_sum     'C14 H12 O3'
_chemical_formula_iupac     'C14 H12 O3'
_chemical_formula_weight     228.24
_symmetry_cell_setting     monoclinic
_symmetry_space_group_name_H-M     'P 21/c'
_symmetry_space_group_name_Hall     '-P 2ybc'
loop_
    _symmetry_equiv_pos_as_xyz
    'x, y, z'
    '-x, y+1/2, -z+1/2'
    '-x, -y, -z'
    'x, -y+1/2, z+1/2'
_cell_length_a     4.3564(2)
_cell_length_b     16.4069(8)
_cell_length_c     15.8598(7)
_cell_angle_alpha     90
_cell_angle_beta     94.793(2)
_cell_angle_gamma     90
_cell_volume     1129.62(9)
_cell_formula_units_Z     4
_cell_measurement_reflns_used     2659
_cell_measurement_theta_min     1.018
_cell_measurement_theta_max     27.485
_cell_measurement_temperature     293(2)
_exptl_crystal_description     block
_exptl_crystal_colour     red
_exptl_crystal_size_max     0.14
_exptl_crystal_size_mid     0.11
_exptl_crystal_size_min     0.10
_exptl_crystal_density_diffrn     1.342
_exptl_crystal_density_method     'not measured'
_exptl_crystal_F_000     480
_exptl_absorpt_coefficient_mu     0.094
_exptl_absorpt_correction_type     none
_exptl_special_details     ?
_diffrn_ambient_temperature     293(2)
_diffrn_radiation_type     MoK\a
_diffrn_radiation_wavelength     0.71073
_diffrn_radiation_monochromator     graphite
_diffrn_measurement_device_type     'Nonius KappaCCD'
_diffrn_measurement_method     'CCD rotation images, thick slices'
_diffrn_detector_area_resol_mean     9
_diffrn_reflns_number     4661
_diffrn_reflns_av_R_equivalents     0.0405
_diffrn_reflns_theta_min     2.58
_diffrn_reflns_theta_max     27.5
_diffrn_reflns_theta_full     27.5
_diffrn_measured_fraction_theta_max     0.995
_diffrn_measured_fraction_theta_full     0.995
_diffrn_reflns_limit_h_min     -5
_diffrn_reflns_limit_h_max     5
_diffrn_reflns_limit_k_min     -19
_diffrn_reflns_limit_k_max     21
_diffrn_reflns_limit_l_min     -20
_diffrn_reflns_limit_l_max     20
_diffrn_reflns_reduction_process
;
;
_refine_special_details
;
 Refinement of F^2^ against ALL reflections.  The weighted R-factor wR and
 goodness of fit S are based on F^2^, conventional R-factors R are based
 on F, with F set to zero for negative F^2^. The threshold expression of
 F^2^ > 2\s(F^2^) is used only for calculating R-factors(gt) etc. and is
 not relevant to the choice of reflections for refinement.  R-factors based
 on F^2^ are statistically about twice as large as those based on F, and R-
 factors based on ALL data will be even larger.
;
_reflns_number_total     2585
_reflns_number_gt     1802
_reflns_threshold_expression     >2\s(I)
_refine_ls_structure_factor_coef     Fsqd
_refine_ls_matrix_type     full
_refine_ls_R_factor_all     0.0883
_refine_ls_R_factor_gt     0.0612
_refine_ls_wR_factor_ref     0.1908
_refine_ls_goodness_of_fit_ref     1.033
_refine_ls_restrained_S_all     1.033
_refine_ls_number_reflns     2585
_refine_ls_number_parameters     158
_refine_ls_number_restraints     0
_refine_ls_hydrogen_treatment     mixed
_refine_ls_weighting_scheme     calc
_refine_ls_weighting_details
         'calc w=1/[\s^2^(Fo^2^)+(0.0946P)^2^+0.4119P] where P=(Fo^2^+2Fc^2^)/3'
_atom_sites_solution_hydrogens     geom
_atom_sites_solution_primary     direct
_atom_sites_solution_secondary     difmap
_refine_ls_shift/su_max     0
_refine_ls_shift/su_mean     0
_refine_diff_density_max     0.305
_refine_diff_density_min     -0.301
_refine_ls_extinction_method     none
loop_
    _atom_type_symbol
    _atom_type_description
    _atom_type_scat_dispersion_real
    _atom_type_scat_dispersion_imag
    _atom_type_scat_source
    C C 0.0033 0.0016 'International Tables Vol C Tables 4.2.6.8 and 6.1.1.4'
    H H 0 0 'International Tables Vol C Tables 4.2.6.8 and 6.1.1.4'
    O O 0.0106 0.006 'International Tables Vol C Tables 4.2.6.8 and 6.1.1.4'
_computing_data_collection
;
COLLECT (Enraf--Nonius, 2001)
;
_computing_cell_refinement
;
SCALEPACK (Otwinowski & Minor, 1997)
;
_computing_data_reduction
;
DENZO and SCALEPACK (Otwinowski & Minor, 1997)
;
_computing_structure_solution
;
SHELXS97 (Sheldrick, 2008)
;
_computing_structure_refinement
;
SHELXL97 (Sheldrick, 2008)
;
_computing_molecular_graphics
;
ORTEP-3 for Windows (Farrugia, 2012) and Mercury (Macrae <i>et al.</i>,
2008)
;
_computing_publication_material
;
WinGX (Farrugia, 2012), publCIF (Westrip, 2010) and PLATON
(Spek, 2009)
;
loop_
    _atom_site_type_symbol
    _atom_site_label
    _atom_site_fract_x
    _atom_site_fract_y
    _atom_site_fract_z
    _atom_site_U_iso_or_equiv
    _atom_site_adp_type
    _atom_site_calc_flag
    _atom_site_refinement_flags
    _atom_site_occupancy
    _atom_site_disorder_assembly
    _atom_site_disorder_group
    O O3 0.3690(4) 0.37038(10) 0.48362(10) 0.0407(4) Uani d . 1 . .
    O O1 0.2205(4) 0.52143(9) 0.43377(9) 0.0404(4) Uani d . 1 . .
    O O2 -0.3406(4) 0.27382(9) 0.26721(10) 0.0481(5) Uani d . 1 . .
    C C10 0.0940(5) 0.19603(13) 0.47932(13) 0.0395(5) Uani d . 1 . .
    C C9 0.0749(5) 0.23006(12) 0.40272(13) 0.0386(5) Uani d . 1 . .
    H H9 0.1126 0.1961 0.3578 0.046 Uiso calc R 1 . .
    H H1O3 0.448(7) 0.424(2) 0.5005(19) 0.073(9) Uiso d . 1 . .
    C C4A -0.3114(5) 0.41650(12) 0.28476(13) 0.0349(5) Uani d . 1 . .
    C C8A -0.1689(5) 0.48205(13) 0.32860(13) 0.0348(5) Uani d . 1 . .
    C C2 0.1441(5) 0.38047(12) 0.42115(13) 0.0351(5) Uani d . 1 . .
    C C1 0.0733(5) 0.46622(12) 0.39675(13) 0.0350(5) Uani d . 1 . .
    C C5 -0.5333(5) 0.43122(14) 0.21845(13) 0.0400(5) Uani d . 1 . .
    H H5 -0.6268 0.3879 0.1885 0.048 Uiso calc R 1 . .
    C C3 0.0007(5) 0.31557(12) 0.38155(12) 0.0358(5) Uani d . 1 . .
    C C4 -0.2235(5) 0.33077(13) 0.30859(13) 0.0369(5) Uani d . 1 . .
    C C6 -0.6151(5) 0.51093(14) 0.19709(14) 0.0426(5) Uani d . 1 . .
    H H6 -0.7628 0.5207 0.1524 0.051 Uiso calc R 1 . .
    C C8 -0.2532(5) 0.56203(13) 0.30691(14) 0.0386(5) Uani d . 1 . .
    H H8 -0.1584 0.6056 0.3362 0.046 Uiso calc R 1 . .
    C C7 -0.4789(5) 0.57607(13) 0.24159(14) 0.0413(5) Uani d . 1 . .
    H H7 -0.5389 0.6291 0.2277 0.05 Uiso calc R 1 . .
    C C12 0.1899(6) 0.10858(13) 0.49043(15) 0.0475(6) Uani d . 1 . .
    H H12A 0.1919 0.0939 0.5491 0.071 Uiso calc PR 0.5 . .
    H H12B 0.3923 0.1015 0.4718 0.071 Uiso calc PR 0.5 . .
    H H12C 0.0468 0.0744 0.4575 0.071 Uiso calc PR 0.5 . .
    H H12D 0.2288 0.086 0.4365 0.071 Uiso calc PR 0.5 . .
    H H12E 0.0283 0.0784 0.5138 0.071 Uiso calc PR 0.5 . .
    H H12F 0.3738 0.1055 0.5281 0.071 Uiso calc PR 0.5 . .
    C C22 0.0189(6) 0.23815(14) 0.55869(14) 0.0452(6) Uani d . 1 . .
    H H22A 0.0507 0.2013 0.6056 0.068 Uiso calc PR 0.5 . .
    H H22B -0.1923 0.2554 0.553 0.068 Uiso calc PR 0.5 . .
    H H22C 0.1503 0.2848 0.5684 0.068 Uiso calc PR 0.5 . .
    H H22D -0.0449 0.2931 0.5457 0.068 Uiso calc PR 0.5 . .
    H H22E 0.1981 0.2389 0.5983 0.068 Uiso calc PR 0.5 . .
    H H22F -0.1445 0.2095 0.583 0.068 Uiso calc PR 0.5 . .
loop_
    _atom_site_aniso_label
    _atom_site_aniso_U_11
    _atom_site_aniso_U_22
    _atom_site_aniso_U_33
    _atom_site_aniso_U_12
    _atom_site_aniso_U_13
    _atom_site_aniso_U_23
    O3 0.0435(9) 0.0323(8) 0.0450(9) -0.0013(6) -0.0051(6) -0.0002(7)
    O1 0.0456(9) 0.0318(8) 0.0431(8) -0.0041(6) -0.0005(6) -0.0022(6)
    O2 0.0651(11) 0.0308(8) 0.0460(9) -0.0033(7) -0.0096(7) -0.0026(7)
    C10 0.0438(12) 0.0302(10) 0.0439(12) -0.0025(8) -0.0013(9) -0.0004(9)
    C9 0.0462(12) 0.0282(10) 0.0409(11) 0.0009(9) 0.0011(9) -0.0027(9)
    C4A 0.0422(11) 0.0292(10) 0.0340(10) -0.0011(8) 0.0061(8) 0.0012(8)
    C8A 0.0398(11) 0.0305(11) 0.0346(10) -0.0016(8) 0.0057(8) -0.0001(8)
    C2 0.0384(11) 0.0314(11) 0.0355(10) 0.0003(8) 0.0035(8) 0.0009(8)
    C1 0.0398(11) 0.0288(10) 0.0367(10) -0.0019(8) 0.0055(8) -0.0034(8)
    C5 0.0486(13) 0.0343(11) 0.0368(11) -0.0025(9) 0.0015(9) -0.0004(9)
    C3 0.0431(11) 0.0292(10) 0.0355(10) -0.0006(8) 0.0064(8) -0.0006(8)
    C4 0.0453(12) 0.0299(10) 0.0357(11) -0.0025(9) 0.0040(9) -0.0011(8)
    C6 0.0500(13) 0.0383(12) 0.0391(11) 0.0013(9) 0.0003(9) 0.0039(9)
    C8 0.0460(12) 0.0293(10) 0.0410(11) -0.0005(8) 0.0062(9) -0.0002(8)
    C7 0.0493(12) 0.0312(11) 0.0436(11) 0.0027(9) 0.0060(9) 0.0055(9)
    C12 0.0651(15) 0.0315(11) 0.0447(12) 0.0020(10) -0.0024(10) 0.0011(9)
    C22 0.0587(14) 0.0346(11) 0.0420(12) 0.0006(10) 0.0033(10) 0.0011(9)
_geom_special_details
;
 All s.u.'s (except the s.u. in the dihedral angle between two l.s. planes)
 are estimated using the full covariance matrix.  The cell s.u.'s are taken
 into account individually in the estimation of s.u.'s in distances, angles
 and torsion angles; correlations between s.u.'s in cell parameters are only
 used when they are defined by crystal symmetry.  An approximate (isotropic)
 treatment of cell s.u.'s is used for estimating s.u.'s involving l.s. planes.
;
loop_
    _geom_bond_atom_site_label_1
    _geom_bond_atom_site_label_2
    _geom_bond_site_symmetry_2
    _geom_bond_distance
    _geom_bond_publ_flag
    O3 C2 . 1.344(3) ?
    O3 H1O3 . 0.97(4) ?
    O1 C1 . 1.230(2) ?
    O2 C4 . 1.228(2) ?
    C10 C9 . 1.333(3) ?
    C10 C22 . 1.496(3) ?
    C10 C12 . 1.501(3) ?
    C9 C3 . 1.472(3) ?
    C9 H9 . 0.93 ?
    C4A C5 . 1.389(3) ?
    C4A C8A . 1.398(3) ?
    C4A C4 . 1.498(3) ?
    C8A C8 . 1.398(3) ?
    C8A C1 . 1.469(3) ?
    C2 C3 . 1.361(3) ?
    C2 C1 . 1.485(3) ?
    C5 C6 . 1.390(3) ?
    C5 H5 . 0.93 ?
    C3 C4 . 1.472(3) ?
    C6 C7 . 1.387(3) ?
    C6 H6 . 0.93 ?
    C8 C7 . 1.387(3) ?
    C8 H8 . 0.93 ?
    C7 H7 . 0.93 ?
    C12 H12A . 0.96 ?
    C12 H12B . 0.96 ?
    C12 H12C . 0.96 ?
    C12 H12D . 0.96 ?
    C12 H12E . 0.96 ?
    C12 H12F . 0.96 ?
    C22 H22A . 0.96 ?
    C22 H22B . 0.96 ?
    C22 H22C . 0.96 ?
    C22 H22D . 0.96 ?
    C22 H22E . 0.96 ?
    C22 H22F . 0.96 ?
loop_
    _geom_angle_atom_site_label_1
    _geom_angle_atom_site_label_2
    _geom_angle_atom_site_label_3
    _geom_angle_site_symmetry_1
    _geom_angle_site_symmetry_3
    _geom_angle
    _geom_angle_publ_flag
    C2 O3 H1O3 . . 108.3(18) ?
    C9 C10 C22 . . 124.9(2) ?
    C9 C10 C12 . . 120.2(2) ?
    C22 C10 C12 . . 114.91(19) ?
    C10 C9 C3 . . 127.1(2) ?
    C10 C9 H9 . . 116.5 ?
    C3 C9 H9 . . 116.5 ?
    C5 C4A C8A . . 119.67(19) ?
    C5 C4A C4 . . 120.09(19) ?
    C8A C4A C4 . . 120.23(18) ?
    C4A C8A C8 . . 120.21(19) ?
    C4A C8A C1 . . 119.46(19) ?
    C8 C8A C1 . . 120.32(19) ?
    O3 C2 C3 . . 121.45(19) ?
    O3 C2 C1 . . 115.56(18) ?
    C3 C2 C1 . . 122.95(19) ?
    O1 C1 C8A . . 122.31(19) ?
    O1 C1 C2 . . 119.00(18) ?
    C8A C1 C2 . . 118.68(18) ?
    C4A C5 C6 . . 119.8(2) ?
    C4A C5 H5 . . 120.1 ?
    C6 C5 H5 . . 120.1 ?
    C2 C3 C4 . . 118.61(19) ?
    C2 C3 C9 . . 123.83(19) ?
    C4 C3 C9 . . 117.35(18) ?
    O2 C4 C3 . . 120.66(19) ?
    O2 C4 C4A . . 119.58(18) ?
    C3 C4 C4A . . 119.76(18) ?
    C7 C6 C5 . . 120.7(2) ?
    C7 C6 H6 . . 119.6 ?
    C5 C6 H6 . . 119.6 ?
    C7 C8 C8A . . 119.7(2) ?
    C7 C8 H8 . . 120.2 ?
    C8A C8 H8 . . 120.2 ?
    C6 C7 C8 . . 119.9(2) ?
    C6 C7 H7 . . 120 ?
    C8 C7 H7 . . 120 ?
    C10 C12 H12A . . 109.5 ?
    C10 C12 H12B . . 109.5 ?
    H12A C12 H12B . . 109.5 ?
    C10 C12 H12C . . 109.5 ?
    H12A C12 H12C . . 109.5 ?
    H12B C12 H12C . . 109.5 ?
    C10 C12 H12D . . 109.5 ?
    H12A C12 H12D . . 141.1 ?
    H12B C12 H12D . . 56.3 ?
    H12C C12 H12D . . 56.3 ?
    C10 C12 H12E . . 109.5 ?
    H12A C12 H12E . . 56.3 ?
    H12B C12 H12E . . 141.1 ?
    H12C C12 H12E . . 56.3 ?
    H12D C12 H12E . . 109.5 ?
    C10 C12 H12F . . 109.5 ?
    H12A C12 H12F . . 56.3 ?
    H12B C12 H12F . . 56.3 ?
    H12C C12 H12F . . 141.1 ?
    H12D C12 H12F . . 109.5 ?
    H12E C12 H12F . . 109.5 ?
    C10 C22 H22A . . 109.5 ?
    C10 C22 H22B . . 109.5 ?
    H22A C22 H22B . . 109.5 ?
    C10 C22 H22C . . 109.5 ?
    H22A C22 H22C . . 109.5 ?
    H22B C22 H22C . . 109.5 ?
    C10 C22 H22D . . 109.5 ?
    H22A C22 H22D . . 141.1 ?
    H22B C22 H22D . . 56.3 ?
    H22C C22 H22D . . 56.3 ?
    C10 C22 H22E . . 109.5 ?
    H22A C22 H22E . . 56.3 ?
    H22B C22 H22E . . 141.1 ?
    H22C C22 H22E . . 56.3 ?
    H22D C22 H22E . . 109.5 ?
    C10 C22 H22F . . 109.5 ?
    H22A C22 H22F . . 56.3 ?
    H22B C22 H22F . . 56.3 ?
    H22C C22 H22F . . 141.1 ?
    H22D C22 H22F . . 109.5 ?
    H22E C22 H22F . . 109.5 ?
loop_
    _geom_torsion_atom_site_label_1
    _geom_torsion_atom_site_label_2
    _geom_torsion_atom_site_label_3
    _geom_torsion_atom_site_label_4
    _geom_torsion_site_symmetry_1
    _geom_torsion_site_symmetry_2
    _geom_torsion_site_symmetry_3
    _geom_torsion_site_symmetry_4
    _geom_torsion
    _geom_torsion_publ_flag
    O1 C1 C2 O3 . . . . 0.2(3) no
    O1 C1 C2 C3 . . . . -177.5(2) no
    C8A C1 C2 O3 . . . . 179.69(19) no
    C8A C1 C2 C3 . . . . 2.0(3) no
    O1 C1 C8A C4A . . . . 175.2(2) no
    O1 C1 C8A C8 . . . . -3.9(3) no
    C2 C1 C8A C4A . . . . -4.3(3) no
    C2 C1 C8A C8 . . . . 176.6(2) no
    O3 C2 C3 C4 . . . . -174.50(19) no
    O3 C2 C3 C9 . . . . 0.2(3) no
    C1 C2 C3 C4 . . . . 3.1(3) no
    C1 C2 C3 C9 . . . . 177.8(2) no
    C2 C3 C4 O2 . . . . 174.5(2) no
    C2 C3 C4 C4A . . . . -5.9(3) no
    C9 C3 C4 O2 . . . . -0.5(3) no
    C9 C3 C4 C4A . . . . 179.15(19) no
    C2 C3 C9 C10 . . . . 50.7(3) no
    C4 C3 C9 C10 . . . . -134.6(2) no
    O2 C4 C4A C5 . . . . 2.6(3) no
    O2 C4 C4A C8A . . . . -176.8(2) no
    C3 C4 C4A C5 . . . . -177.0(2) no
    C3 C4 C4A C8A . . . . 3.5(3) no
    C4 C4A C5 C6 . . . . 179.6(2) no
    C8A C4A C5 C6 . . . . -1.0(3) no
    C4 C4A C8A C1 . . . . 1.6(3) no
    C4 C4A C8A C8 . . . . -179.4(2) no
    C5 C4A C8A C1 . . . . -177.9(2) no
    C5 C4A C8A C8 . . . . 1.2(3) no
    C4A C5 C6 C7 . . . . -0.4(3) no
    C5 C6 C7 C8 . . . . 1.5(3) no
    C6 C7 C8 C8A . . . . -1.3(3) no
    C7 C8 C8A C1 . . . . 179.0(2) no
    C7 C8 C8A C4A . . . . -0.1(3) no
    C3 C9 C10 C12 . . . . -176.6(2) no
    C3 C9 C10 C22 . . . . 4.9(4) no
loop_
    _geom_hbond_atom_site_label_D
    _geom_hbond_atom_site_label_H
    _geom_hbond_atom_site_label_A
    _geom_hbond_site_symmetry_A
    _geom_hbond_distance_DH
    _geom_hbond_distance_HA
    _geom_hbond_distance_DA
    _geom_hbond_angle_DHA
    _geom_hbond_publ_flag
    O3 H1O3 O1 3_666 0.97(3) 1.93(3) 2.770(2) 143(3) yes
    C7 H7 O2 2_455 0.93 2.43 3.339(3) 164 yes
    C22 H22C O3 . 0.96 2.21 2.959(3) 134 yes
_iucr_refine_instructions_details
;
TITL import in P 21/c
CELL  0.71073   4.3564  16.4069  15.8598   90.000   94.793   90.000
ZERR     4.00   0.0002   0.0008   0.0007    0.000    0.002    0.000
LATT   1
SYMM  - X, 1/2 + Y, 1/2 - Z
SFAC  C    H    O
UNIT  56   48   12
MERG   2
FMAP   2
PLAN   10
SIZE     0.10   0.10   0.10
ACTA
BOND   $H
L.S.   4
TEMP    20.00
WGHT    0.094600    0.411900
FVAR       0.61354
O3    3    0.369003    0.370384    0.483620    11.00000    0.04345    0.03227 =
         0.04503   -0.00020   -0.00509   -0.00134
O1    3    0.220496    0.521432    0.433765    11.00000    0.04559    0.03178 =
         0.04306   -0.00218   -0.00054   -0.00407
O2    3   -0.340558    0.273822    0.267205    11.00000    0.06509    0.03080 =
         0.04601   -0.00258   -0.00965   -0.00329
C10   1    0.094007    0.196031    0.479324    11.00000    0.04377    0.03015 =
         0.04387   -0.00042   -0.00125   -0.00253
C9    1    0.074946    0.230061    0.402718    11.00000    0.04625    0.02818 =
         0.04095   -0.00265    0.00113    0.00092
AFIX  43
H9    2    0.112629    0.196094    0.357785    11.00000   -1.20000
AFIX   0
H1O3  2    0.448072    0.423507    0.500525    11.00000    0.07342
MOLE    1
C4A   1   -0.311381    0.416499    0.284759    11.00000    0.04217    0.02918 =
         0.03398    0.00120    0.00611   -0.00112
C8A   1   -0.168860    0.482047    0.328598    11.00000    0.03981    0.03050 =
         0.03464   -0.00007    0.00568   -0.00157
C2    1    0.144068    0.380475    0.421145    11.00000    0.03842    0.03145 =
         0.03553    0.00088    0.00352    0.00027
C1    1    0.073313    0.466220    0.396748    11.00000    0.03980    0.02883 =
         0.03672   -0.00337    0.00547   -0.00192
C5    1   -0.533264    0.431222    0.218449    11.00000    0.04864    0.03427 =
         0.03677   -0.00036    0.00146   -0.00253
AFIX  43
H5    2   -0.626750    0.387906    0.188450    11.00000   -1.20000
AFIX   0
C3    1    0.000724    0.315567    0.381547    11.00000    0.04310    0.02924 =
         0.03549   -0.00056    0.00638   -0.00057
C4    1   -0.223494    0.330770    0.308585    11.00000    0.04528    0.02989 =
         0.03575   -0.00109    0.00403   -0.00249
C6    1   -0.615095    0.510926    0.197086    11.00000    0.04995    0.03831 =
         0.03906    0.00393    0.00025    0.00126
AFIX  43
H6    2   -0.762826    0.520670    0.152443    11.00000   -1.20000
AFIX   0
C8    1   -0.253211    0.562025    0.306911    11.00000    0.04599    0.02933 =
         0.04103   -0.00017    0.00623   -0.00050
AFIX  43
H8    2   -0.158402    0.605606    0.336151    11.00000   -1.20000
AFIX   0
C7    1   -0.478933    0.576073    0.241590    11.00000    0.04935    0.03119 =
         0.04365    0.00546    0.00599    0.00268
AFIX  43
H7    2   -0.538901    0.629119    0.227652    11.00000   -1.20000
AFIX   0
C12   1    0.189863    0.108582    0.490433    11.00000    0.06511    0.03152 =
         0.04469    0.00113   -0.00238    0.00195
AFIX 123
H12A  2    0.191859    0.093915    0.549074    10.50000   -1.50000
H12B  2    0.392268    0.101503    0.471822    10.50000   -1.50000
H12C  2    0.046787    0.074383    0.457510    10.50000   -1.50000
H12D  2    0.228750    0.085952    0.436530    10.50000   -1.50000
H12E  2    0.028342    0.078364    0.513782    10.50000   -1.50000
H12F  2    0.373822    0.105484    0.528094    10.50000   -1.50000
AFIX   0
C22   1    0.018931    0.238150    0.558690    11.00000    0.05871    0.03459 =
         0.04199    0.00112    0.00330    0.00063
AFIX 123
H22A  2    0.050658    0.201261    0.605593    10.50000   -1.50000
H22B  2   -0.192316    0.255437    0.553047    10.50000   -1.50000
H22C  2    0.150269    0.284782    0.568362    10.50000   -1.50000
H22D  2   -0.044917    0.293060    0.545741    10.50000   -1.50000
H22E  2    0.198057    0.238883    0.598288    10.50000   -1.50000
H22F  2   -0.144529    0.209538    0.582973    10.50000   -1.50000
HKLF 4
REM  import in P 21/c
REM R1 =  0.0612 for   1802 Fo > 4sig(Fo)  and  0.0883 for all   2585 data
REM    158 parameters refined using      0 restraints
END
WGHT      0.0946      0.4119
REM Highest difference peak  0.305,  deepest hole -0.301,  1-sigma level  0.056
Q1    1  -0.1029  0.1973  0.5995  11.00000  0.05    0.26
Q2    1  -0.1178  0.2965  0.5406  11.00000  0.05    0.25
Q3    1  -0.0145  0.0903  0.5305  11.00000  0.05    0.21
Q4    1   0.3699  0.4745  0.3840  11.00000  0.05    0.19
Q5    1   0.6519  0.3665  0.4580  11.00000  0.05    0.17
Q6    1   0.3136  0.4679  0.5643  11.00000  0.05    0.17
Q7    1   0.5111  0.5188  0.4365  11.00000  0.05    0.17
Q8    1  -0.0657  0.2684  0.2590  11.00000  0.05    0.17
Q9    1   0.5058  0.5200  0.4063  11.00000  0.05    0.16
Q10   1  -0.1010  0.5308  0.4409  11.00000  0.05    0.16
;
