# Supplementary material for: Crystal structure and conformational analysis of 2-hy­droxy-3-(2-methyl­prop-1-en-1-yl)naphthalene-1,4-dione
Source: Acta Crystallogr E Crystallogr Commun. 2016 Jan 16;72(Pt 2):188–90. doi: 10.1107/S2056989015024755 (PMC4770963; doi:10.1107/S2056989015024755)
Supplement: Supplementary file 2 [file e-72-00188-Isup2.hkl]

#
# h,k,l, Fc-squared, Fo-squared, sigma(Fo-squared) and status flag
#
data_I
_shelx_title ' import in P 21/c'
_shelx_refln_list_code          4
_shelx_F_calc_maximum       69.34
_exptl_crystal_F_000       480.00
_reflns_d_resolution_high  0.7697
 
loop_
 _symmetry_equiv_pos_as_xyz
 'x, y, z'
 '-x, y+1/2, -z+1/2'
 '-x, -y, -z'
 'x, -y-1/2, z-1/2'
 
_cell_length_a     4.3564
_cell_length_b    16.4069
_cell_length_c    15.8598
_cell_angle_alpha  90.000
_cell_angle_beta   94.793
_cell_angle_gamma  90.000
 
_shelx_F_squared_multiplier     1.000
 
loop_
 _refln_index_h
 _refln_index_k
 _refln_index_l
 _refln_F_squared_calc
 _refln_F_squared_meas
 _refln_F_squared_sigma
 _refln_observed_status
   1   0   0     1176.72      934.30     73.32 o
   2   0   0       78.50       81.82      4.25 o
   3   0   0        0.21        0.80      1.59 o
   4   0   0        0.23        1.33      2.13 o
   5   0   0        3.85        5.05      2.92 o
   1   1   0      461.09      354.03     26.14 o
   2   1   0     1025.47      838.44     38.39 o
   3   1   0      630.61      610.73     18.38 o
   4   1   0        3.82        1.86      1.86 o
   5   1   0        3.60        6.46      2.16 o
   1   2   0     3279.45     3258.49    411.76 o
   2   2   0      800.03      792.63     32.71 o
   3   2   0      586.27      637.85     20.44 o
   4   2   0        6.89        8.07      1.28 o
   5   2   0        0.87        3.42      1.91 o
   1   3   0     1609.83     1509.85     87.00 o
   2   3   0      501.52      446.14     14.45 o
   3   3   0       10.63       18.22      1.45 o
   4   3   0       70.55       72.88      3.13 o
   5   3   0        0.67        1.42      1.08 o
   0   4   0     1146.00     1483.67    233.24 o
   1   4   0     1808.73     1650.49     72.52 o
   2   4   0       32.71       37.01      3.32 o
   3   4   0       54.39       54.66      2.25 o
   4   4   0        6.74        5.89      1.86 o
   5   4   0        1.22        0.87      2.13 o
   1   5   0      652.64      538.30     22.28 o
   2   5   0      457.68      458.81     16.94 o
   3   5   0       13.63       11.45      1.19 o
   4   5   0       10.01        7.70      1.49 o
   5   5   0      145.50      152.10     18.02 o
   0   6   0      773.07      687.24     42.77 o
   1   6   0      638.07      603.02     24.26 o
   2   6   0      207.79      186.49      7.14 o
   3   6   0       14.14       12.94      1.59 o
   4   6   0       14.77       16.19      4.25 o
   5   6   0       72.49       64.50     10.77 o
   1   7   0     1516.62     1572.37     66.07 o
   2   7   0      147.87      168.40      5.44 o
   3   7   0       32.08       32.56      1.69 o
   4   7   0      189.68      228.97     12.30 o
   5   7   0        7.03        4.15      3.85 o
   0   8   0      285.57      248.92     14.88 o
   1   8   0        0.98        4.54     48.35 o
   2   8   0      214.29      232.45      7.88 o
   3   8   0        9.98        8.14      1.33 o
   4   8   0      215.42      258.84     19.97 o
   5   8   0       31.13       23.50      6.24 o
   1   9   0      133.26       85.41      3.98 o
   2   9   0       66.01       70.07     10.89 o
   3   9   0       33.99       37.63      2.92 o
   4   9   0      129.29      145.38     11.62 o
   5   9   0        4.76        1.15      1.97 o
   0  10   0      198.47      222.35     11.69 o
   1  10   0       26.45       30.15     30.42 o
   2  10   0       19.68       15.79      1.40 o
   3  10   0       14.71       14.98      1.73 o
   4  10   0       24.78       21.77      3.19 o
   1  11   0        0.30        1.59      1.99 o
   2  11   0       72.07       63.00      3.09 o
   3  11   0       27.95       19.29      2.79 o
   4  11   0       46.06       43.00      4.58 o
   0  12   0        4.01        4.78      2.13 o
   1  12   0       97.77       95.85      8.63 o
   2  12   0        0.41        0.00      2.66 o
   3  12   0        0.23        1.47      2.52 o
   4  12   0      102.13      101.04     12.68 o
   1  13   0      763.36      754.45     32.14 o
   2  13   0        5.11        5.06      1.37 o
   3  13   0       21.43       21.89      2.21 o
   4  13   0       23.31       17.82      3.28 o
   0  14   0        0.00        0.53      2.92 o
   1  14   0      761.37      808.91     34.27 o
   2  14   0        4.19        6.23      5.45 o
   3  14   0        3.58        2.93      1.27 o
   4  14   0        0.44        2.41      3.85 o
   1  15   0      655.45      697.60     31.88 o
   2  15   0        1.84       -1.66      1.66 o
   3  15   0        3.07        3.04      1.49 o
   4  15   0        0.57       -3.13      3.13 o
   0  16   0       64.71       70.13      6.64 o
   1  16   0        5.36        4.25      1.59 o
   2  16   0       38.12       33.13      3.01 o
   3  16   0        0.00        1.56      1.53 o
   1  17   0        0.52       -1.59      1.59 o
   2  17   0       54.25       59.65      6.64 o
   3  17   0        9.15        5.81      2.11 o
   0  18   0        6.28       11.42      2.92 o
   1  18   0        3.76        1.33      1.86 o
   2  18   0       46.58       49.82      6.85 o
   3  18   0        2.64        1.01      2.66 o
   1  19   0       17.38       17.80      3.45 o
   2  19   0        0.92       -1.59      1.59 o
   0  20   0      367.14      497.03    105.20 o
   1  20   0        9.29        7.44      2.39 o
  -5   1   1        1.58        4.74      2.13 o
  -4   1   1        0.89        2.41      2.26 o
  -3   1   1      242.06      287.56     10.57 o
  -2   1   1      110.43      108.70      4.02 o
  -1   1   1     1185.11     1270.35    146.64 o
   1   1   1       58.06       63.23      3.05 o
   2   1   1      474.92      454.64     18.18 o
   3   1   1      241.18      274.86      9.19 o
   4   1   1        2.20        2.52      1.47 o
   5   1   1        6.05        8.04      1.72 o
  -5   2   1       10.14        9.96      2.15 o
  -4   2   1        0.08        0.87      1.28 o
  -3   2   1      249.53      275.84      8.93 o
  -2   2   1      621.81      527.14     21.05 o
  -1   2   1       10.33      285.36    133.62 o
   0   2   1     2140.12     2619.86    235.37 o
   1   2   1      204.54      212.27     13.50 o
   2   2   1      222.06      197.17      9.70 o
   3   2   1        1.45        3.64      2.26 o
   4   2   1       11.94       14.06      1.57 o
   5   2   1       21.48       20.95      2.72 o
  -5   3   1       44.26       46.55      5.71 o
  -4   3   1        0.48        4.24      3.32 o
  -3   3   1      257.46      273.99      8.40 o
  -2   3   1        0.00        0.80      1.99 o
  -1   3   1       70.25       67.89      2.87 o
   0   3   1      574.09      591.88     39.98 o
   1   3   1     4249.13     4179.22    444.35 o
   2   3   1      354.94      356.82     13.81 o
   3   3   1      116.76      109.90      4.15 o
   4   3   1       28.24       37.05      8.10 o
   5   3   1        0.00       -0.95      0.95 o
  -5   4   1        6.43       10.00      2.21 o
  -4   4   1        0.77        1.06      1.01 o
  -3   4   1       74.38       78.82      2.91 o
  -2   4   1      651.70      691.73     23.40 o
  -1   4   1       74.73       61.95      2.53 o
   0   4   1     1074.60      979.11     78.19 o
   1   4   1        0.42       -3.61      3.98 o
   2   4   1        2.97        3.85      1.59 o
   3   4   1      205.77      214.79      7.12 o
   4   4   1      255.19      280.65     12.53 o
   5   4   1       56.19       55.96      7.65 o
  -5   5   1        6.84        2.14      1.57 o
  -4   5   1       60.39       70.16      6.11 o
  -3   5   1       16.53        9.81      1.24 o
  -2   5   1        2.86        0.27      0.94 o
  -1   5   1       81.64       60.75      2.72 o
   0   5   1        0.00       -3.68      3.98 o
   1   5   1        6.58        1.89      2.26 o
   2   5   1      613.94      617.31     24.09 o
   3   5   1      111.58      111.92      3.93 o
   4   5   1      209.87      255.36     13.49 o
   5   5   1       56.39       45.02      5.91 o
  -5   6   1       13.91       10.99      2.80 o
  -4   6   1        0.00       -1.17      1.99 o
  -3   6   1       13.83       15.14      1.16 o
  -2   6   1       55.12       45.51      1.97 o
  -1   6   1      870.14      838.99     34.34 o
   0   6   1       71.22       61.73      7.97 o
   1   6   1      889.60      925.23     45.57 o
   2   6   1      152.86      187.09      6.69 o
   3   6   1      179.86      188.96      6.26 o
   4   6   1        0.16        1.81      1.52 o
   5   6   1        7.39        2.39      1.91 o
  -5   7   1        0.23       -1.83      3.24 o
  -4   7   1      130.19      143.36      8.44 o
  -3   7   1       15.81       17.98      1.40 o
  -2   7   1      378.87      400.79     12.49 o
  -1   7   1      384.72      381.28     16.40 o
   0   7   1     2398.90     2460.47    108.65 o
   1   7   1     2623.77     2578.52    170.12 o
   2   7   1      221.32      252.95      8.43 o
   3   7   1        2.32        1.81      1.02 o
   4   7   1        9.22       14.47      2.39 o
   5   7   1        0.08        0.43      2.66 o
  -5   8   1        3.41       -0.35      2.53 o
  -4   8   1      111.86      124.41     12.09 o
  -3   8   1        1.19        0.04      1.16 o
  -2   8   1      124.04      125.21      5.21 o
  -1   8   1      700.70      720.54     28.78 o
   0   8   1       58.36       55.79      3.72 o
   1   8   1      344.82      314.18     12.89 o
   2   8   1       80.44       73.24      3.85 o
   3   8   1      719.33      777.51     34.14 o
   4   8   1       37.41       39.63      3.44 o
   5   8   1        1.19       -1.10      2.68 o
  -5   9   1        5.33        0.83      2.80 o
  -4   9   1        2.32        3.91      1.56 o
  -3   9   1       21.10       25.98      1.99 o
  -2   9   1       61.64       56.42      2.34 o
  -1   9   1      506.74      498.04     19.66 o
   0   9   1      167.32      145.84      6.11 o
   1   9   1      113.60      168.95     15.41 o
   2   9   1       20.47       22.85      1.37 o
   3   9   1      141.68      172.76      7.56 o
   4   9   1       73.90       79.99      7.44 o
   5   9   1        0.89       -1.71      3.57 o
  -4  10   1        3.75        1.59      1.69 o
  -3  10   1       43.62       44.05      2.74 o
  -2  10   1       95.77      108.62     11.95 o
  -1  10   1        4.41        2.92      1.33 o
   0  10   1        8.64        5.05      1.33 o
   1  10   1        1.53        0.89      1.46 o
   2  10   1       88.34       87.72      3.63 o
   3  10   1      142.32      135.75      6.52 o
   4  10   1       43.02       48.34      5.16 o
  -4  11   1       38.31       36.86      4.46 o
  -3  11   1        0.18        4.62      3.05 o
  -2  11   1      208.20      223.74      8.40 o
  -1  11   1      141.54      137.70      5.53 o
   0  11   1       48.51       43.57      2.66 o
   1  11   1      168.43      148.62     11.02 o
   2  11   1        4.36        2.92      1.08 o
   3  11   1       23.03       16.50      1.96 o
   4  11   1       95.27       99.86      9.07 o
  -4  12   1       74.90       68.73      9.04 o
  -3  12   1       15.05       14.06      5.45 o
  -2  12   1        1.80       -1.59      1.59 o
  -1  12   1        5.13        2.66      1.33 o
   0  12   1        0.25       -1.06      1.59 o
   1  12   1     1006.97      996.35     63.62 o
   2  12   1       12.89        9.28      1.20 o
   3  12   1      154.72      163.45     11.16 o
   4  12   1        5.10        1.29      4.38 o
  -4  13   1       19.90       10.88      2.87 o
  -3  13   1       22.70       24.97      2.44 o
  -2  13   1      110.88      116.12      5.48 o
  -1  13   1       47.94       44.36      2.39 o
   0  13   1      177.95      185.69      7.97 o
   1  13   1      595.01      622.95     30.02 o
   2  13   1      108.66       91.31      4.46 o
   3  13   1       15.54       14.51      2.52 o
   4  13   1       16.35       11.12      2.92 o
  -4  14   1        9.09        2.89      2.94 o
  -3  14   1       21.86       22.77      2.80 o
  -2  14   1      153.35      154.72      7.96 o
  -1  14   1      260.74      276.01     11.69 o
   0  14   1       61.33       66.94      3.72 o
   1  14   1      264.05      289.29     14.88 o
   2  14   1      123.09      108.77      5.65 o
   3  14   1        0.63        0.20      2.26 o
   4  14   1        0.04       -0.75      1.81 o
  -4  15   1        1.15       -0.34      2.76 o
  -3  15   1        4.79        3.86      1.40 o
  -2  15   1       26.15       17.44      2.05 o
  -1  15   1       46.62       52.33      2.92 o
   0  15   1       18.35       16.74      1.59 o
   1  15   1       14.88       13.02      1.86 o
   2  15   1       18.19       18.05      1.86 o
   3  15   1       36.40       35.04      4.04 o
  -3  16   1        0.61       -1.41      3.05 o
  -2  16   1       22.37       19.79      2.66 o
  -1  16   1        8.22        8.77      1.86 o
   0  16   1       67.64       70.13      4.52 o
   1  16   1       14.47       10.36      1.86 o
   2  16   1       10.46       14.73      3.98 o
   3  16   1        4.65        4.35      1.74 o
  -3  17   1       11.35        5.47      1.99 o
  -2  17   1        2.03        2.96      1.86 o
  -1  17   1        0.02        1.59      1.86 o
   0  17   1       18.69       14.88      1.86 o
   1  17   1       51.08       53.93      4.52 o
   2  17   1       21.85       22.74      3.85 o
   3  17   1        6.05        3.45      3.45 o
  -3  18   1        0.15       -0.27      3.45 o
  -2  18   1       15.02       10.97      2.44 o
  -1  18   1        9.58       13.28      2.92 o
   0  18   1        4.19        8.77      1.86 o
   1  18   1        6.01        6.64      1.59 o
   2  18   1       32.98       30.71      7.44 o
  -2  19   1       36.64       27.91      4.99 o
  -1  19   1        0.10       -1.06      2.13 o
   0  19   1       72.86       94.57     11.42 o
   1  19   1        5.66        2.31      2.79 o
   2  19   1        2.04        0.00      2.13 o
  -1  20   1        7.05        5.58      2.13 o
   0  20   1       20.74       32.41      5.58 o
   1  20   1        1.81        3.19      2.13 o
   0  21   1       86.48       86.87     16.74 o
  -5   0   2        5.05        8.50      3.19 o
  -4   0   2      205.61      227.93     11.69 o
  -3   0   2      179.45      204.29      8.50 o
  -2   0   2      583.92      611.00     37.46 o
   0   0   2       67.14       74.91      6.91 o
   2   0   2     1492.05     1583.82     68.54 o
   3   0   2      152.43      198.97      8.77 o
   4   0   2        8.14        8.50      1.86 o
   5   0   2       21.44       23.38      5.05 o
  -5   1   2       17.22       14.00      2.25 o
  -4   1   2       13.22       15.69      1.59 o
  -3   1   2      140.76      133.68      5.11 o
  -2   1   2        0.16        3.19      0.95 o
   1   1   2     2119.12     1818.93    125.86 o
   2   1   2       60.48       72.31      2.44 o
   3   1   2       51.89       41.46      2.26 o
   4   1   2       99.69      102.31      6.38 o
   5   1   2       10.07       11.39      1.97 o
  -5   2   2        0.03       -0.94      1.66 o
  -4   2   2        0.56        0.85      1.02 o
  -3   2   2       80.82      105.40      3.78 o
  -2   2   2     1045.86      968.19     38.86 o
  -1   2   2        3.95       18.33      3.19 o
   0   2   2     2400.13     2341.81    354.11 o
   1   2   2      132.82      121.82      5.67 o
   2   2   2      667.60      699.23     25.00 o
   3   2   2       18.09       23.57      1.31 o
   4   2   2        0.39       -0.53      0.83 o
   5   2   2       24.52       18.95      5.18 o
  -5   3   2       52.19       46.88      5.55 o
  -4   3   2       28.16       27.57      2.01 o
  -3   3   2        5.57        6.08      1.59 o
  -2   3   2       16.66       11.42      1.31 o
  -1   3   2      151.16      118.68      4.95 o
   0   3   2       10.12       10.62      0.88 o
   1   3   2       25.77       16.54      1.16 o
   2   3   2        1.21        1.24      1.99 o
   3   3   2        5.58        3.03      0.48 o
   4   3   2       16.93       19.20      1.28 o
   5   3   2       49.05       42.28      6.68 o
  -5   4   2      110.51      121.45     13.02 o
  -4   4   2       77.88       84.24      4.17 o
  -3   4   2        2.77        4.63      1.13 o
  -2   4   2       27.66       40.70      1.97 o
  -1   4   2     1042.30     1025.89     39.63 o
   0   4   2      840.04      906.21     51.64 o
   1   4   2      790.98      655.23     28.79 o
   2   4   2      485.31      440.76     16.02 o
   3   4   2       81.41       67.06      3.32 o
   4   4   2      409.53      497.75     22.79 o
   5   4   2       10.29        8.00      3.05 o
  -5   5   2       55.62       55.34      7.21 o
  -4   5   2        0.98        0.87      1.73 o
  -3   5   2       60.15       62.93      7.84 o
  -2   5   2      104.89      103.44      4.36 o
  -1   5   2      346.96      290.64     11.08 o
   0   5   2      401.59      466.60     26.67 o
   1   5   2      349.31      287.44     14.10 o
   2   5   2       84.14       65.79      2.99 o
   3   5   2        5.49        5.81      1.08 o
   4   5   2      308.55      367.20     17.69 o
   5   5   2        3.63        3.15      2.15 o
  -5   6   2       86.54       93.88     13.52 o
  -4   6   2        0.08       -1.33      1.33 o
  -3   6   2       43.35       41.15      2.26 o
  -2   6   2       44.18       47.58      2.23 o
  -1   6   2     1321.31     1244.81     50.88 o
   0   6   2      512.87      564.97     29.98 o
   1   6   2     1066.67     1025.96     45.05 o
   2   6   2       39.96       41.34      2.52 o
   3   6   2        4.72        4.79      1.13 o
   4   6   2       50.94       55.76      3.55 o
   5   6   2       18.55       17.98      4.46 o
  -5   7   2       19.32       11.42      4.25 o
  -4   7   2        6.85        6.91      2.26 o
  -3   7   2      119.79      138.40      6.64 o
  -2   7   2      638.66      656.78     21.39 o
  -1   7   2       33.58       35.55      1.78 o
   0   7   2      241.56      278.92     12.66 o
   1   7   2     2033.01     2121.54     96.57 o
   2   7   2       55.32       58.67      5.18 o
   3   7   2        3.92        5.32      2.13 o
   4   7   2       10.71        9.72      1.97 o
   5   7   2        0.59       -0.74      2.68 o
  -5   8   2        0.57        0.99      2.47 o
  -4   8   2       66.71       82.87      6.59 o
  -3   8   2        2.20        2.56      2.66 o
  -2   8   2       75.52       59.43      2.34 o
  -1   8   2      762.01      710.34     28.18 o
   0   8   2     1938.73     1998.39     83.41 o
   1   8   2        0.66        3.23      1.20 o
   2   8   2        1.89        5.11     12.09 o
   3   8   2       91.15       95.82      4.02 o
   4   8   2       35.06       43.57      3.38 o
   5   8   2        6.18        1.03      3.01 o
  -5   9   2        9.27        5.63      4.78 o
  -4   9   2      135.53      145.58     16.20 o
  -3   9   2       13.60       15.44      1.52 o
  -2   9   2      122.43       89.60      3.28 o
  -1   9   2        4.81        0.15      0.83 o
   0   9   2        6.61        1.59      1.06 o
   1   9   2       42.24       38.61      2.23 o
   2   9   2      195.02      183.62      6.39 o
   3   9   2      235.38      260.53     13.02 o
   4   9   2       17.06       17.84      2.49 o
   5   9   2        2.99       -3.36      3.77 o
  -4  10   2       16.69       18.46      2.69 o
  -3  10   2       13.41       13.97      3.72 o
  -2  10   2       76.00       86.27      3.28 o
  -1  10   2       30.12       13.41      4.91 o
   0  10   2       64.24       80.23      3.19 o
   1  10   2       75.11      109.61      7.70 o
   2  10   2       16.03        6.43      1.03 o
   3  10   2      193.51      217.76     12.09 o
   4  10   2        0.97       -1.85      1.85 o
  -4  11   2       47.69       44.17      7.84 o
  -3  11   2       83.84       83.91      5.62 o
  -2  11   2       74.78       57.97      2.49 o
  -1  11   2      398.68      380.90     31.48 o
   0  11   2      277.93      279.73     11.16 o
   1  11   2       20.21       13.05      2.66 o
   2  11   2       49.80       57.50      5.45 o
   3  11   2      124.80      117.56      7.32 o
   4  11   2        0.60        0.57      1.72 o
  -4  12   2        9.84        9.92      6.51 o
  -3  12   2       37.54       39.58      2.82 o
  -2  12   2       68.14       74.07      3.38 o
  -1  12   2      605.78      609.67     21.52 o
   0  12   2     1067.05     1063.14     37.72 o
   1  12   2       34.04       40.52      3.32 o
   2  12   2        4.37        7.43      1.73 o
   3  12   2        0.95        1.05      1.45 o
   4  12   2        3.80        5.15      1.72 o
  -4  13   2        0.35        2.31      3.32 o
  -3  13   2       14.33       10.72      2.13 o
  -2  13   2       12.21       14.62      3.19 o
  -1  13   2       27.36       32.94      2.13 o
   0  13   2       83.42       82.88      3.72 o
   1  13   2        3.41        1.59      2.66 o
   2  13   2       22.31       23.30      1.72 o
   3  13   2       14.05       14.26      2.11 o
   4  13   2       11.75        9.07      2.55 o
  -4  14   2        1.90        1.31      2.97 o
  -3  14   2       31.42       27.07      3.44 o
  -2  14   2        0.58        1.33      1.64 o
  -1  14   2      137.26      130.97      5.58 o
   0  14   2      517.92      528.38     19.66 o
   1  14   2        1.73       -0.64      1.33 o
   2  14   2       12.58        8.91      1.13 o
   3  14   2        1.00        2.85      2.39 o
   4  14   2       10.29        4.93      2.55 o
  -4  15   2        2.55        1.02      5.18 o
  -3  15   2        0.49        1.53      2.66 o
  -2  15   2       92.08       95.26      5.81 o
  -1  15   2       30.46       30.55      2.13 o
   0  15   2        2.85        2.92      1.33 o
   1  15   2       36.22       28.60      1.90 o
   2  15   2       42.78       41.78      2.90 o
   3  15   2        3.43        0.27      1.51 o
  -3  16   2       35.84       34.20      5.23 o
  -2  16   2        0.08       -0.94      3.72 o
  -1  16   2        8.76        9.56      1.86 o
   0  16   2       27.66       23.91      2.13 o
   1  16   2        0.48        0.62      1.59 o
   2  16   2        8.66        9.48      1.33 o
   3  16   2       20.17       13.83      5.98 o
  -3  17   2       35.08       31.29      8.37 o
  -2  17   2        1.13        0.16      1.70 o
  -1  17   2        5.81        5.84      1.59 o
   0  17   2        0.11       -1.33      1.33 o
   1  17   2        4.00        2.89      1.61 o
   2  17   2       11.70        8.27      3.32 o
   3  17   2       12.55       11.18      3.05 o
  -3  18   2       21.23       14.17      5.58 o
  -2  18   2        1.76        4.64      3.72 o
  -1  18   2        8.01        7.70      1.86 o
   0  18   2       39.07       45.43      4.78 o
   1  18   2       21.79       22.73      3.04 o
   2  18   2        6.64        6.11      2.39 o
  -2  19   2        5.26        5.42      2.21 o
  -1  19   2       18.74       25.50      3.98 o
   0  19   2       10.30       12.49      3.19 o
   1  19   2        2.74        1.92      1.59 o
   2  19   2        0.88        2.66      1.86 o
  -1  20   2        2.75        1.86      3.19 o
   0  20   2       46.61       58.71      9.83 o
   1  20   2       15.95       15.14      3.72 o
   0  21   2       61.62       54.46     10.63 o
  -5   1   3        0.01       -1.59      1.59 o
  -4   1   3       48.62       66.19      4.38 o
  -3   1   3      238.45      232.06      9.70 o
  -2   1   3       46.34       46.87    183.30 o
   0   1   3      857.03      728.18     31.96 o
   1   1   3        1.29        2.23      0.64 o
   2   1   3     1128.40     1081.53     34.17 o
   3   1   3        0.35        0.00      0.68 o
   4   1   3       10.42       12.43      1.59 o
   5   1   3        4.85        5.82      1.81 o
  -5   2   3        1.90        3.12      1.99 o
  -4   2   3        1.66       13.07      3.19 o
  -3   2   3        1.34        0.04      0.99 o
  -2   2   3       96.12       66.86      2.73 o
  -1   2   3      488.78      420.07     19.84 o
   0   2   3      133.52      132.89      7.76 o
   1   2   3       15.25       11.19      2.92 o
   2   2   3     2026.75     2104.42     74.25 o
   3   2   3       43.19       34.96      1.66 o
   4   2   3        2.44        2.77      0.71 o
   5   2   3       13.64        8.07      2.23 o
  -5   3   3       11.02       10.95      1.88 o
  -4   3   3       11.84       15.66      1.64 o
  -3   3   3       12.95       14.43      2.79 o
  -2   3   3      490.17      482.10     18.58 o
  -1   3   3       21.32       19.28      1.02 o
   0   3   3      770.48      782.45     46.96 o
   1   3   3      200.38      197.68      8.94 o
   2   3   3      491.57      513.02     17.71 o
   3   3   3       15.96       13.51      1.21 o
   4   3   3       58.25       65.95      3.77 o
   5   3   3       38.10       39.81     14.48 o
  -5   4   3       42.60       41.31      6.91 o
  -4   4   3        8.16       12.03      1.48 o
  -3   4   3       49.58       66.31      3.85 o
  -2   4   3        0.84        7.97      1.06 o
  -1   4   3      561.23      449.60     19.44 o
   0   4   3      208.27      181.57     13.42 o
   1   4   3      412.63      324.39     14.26 o
   2   4   3        0.02       -1.73      1.73 o
   3   4   3      207.61      218.17      8.34 o
   4   4   3       54.80       63.41      7.17 o
   5   4   3        3.02        1.17      2.65 o
  -5   5   3       10.32       10.03      2.39 o
  -4   5   3       21.68       26.65      2.20 o
  -3   5   3       94.54      118.58      4.78 o
  -2   5   3      226.32      232.62      8.42 o
  -1   5   3      135.41      139.22      6.27 o
   0   5   3      296.31      305.66     14.51 o
   1   5   3       23.02       28.53      1.91 o
   2   5   3      321.99      290.39     56.72 o
   3   5   3       94.18      103.17      3.55 o
   4   5   3        0.42        0.27      1.40 o
   5   5   3        9.09        4.33      3.21 o
  -5   6   3        0.38        0.78      3.45 o
  -4   6   3        0.09       -1.24      1.73 o
  -3   6   3        1.31        4.78      1.59 o
  -2   6   3      677.99      623.17     18.23 o
  -1   6   3        1.62       -0.24      0.93 o
   0   6   3     1098.46     1337.61     70.38 o
   1   6   3      480.64      519.52     23.37 o
   2   6   3       16.88       20.39      2.11 o
   3   6   3      156.41      170.65      5.52 o
   4   6   3      151.02      175.70      9.95 o
   5   6   3        2.54        2.92      3.19 o
  -5   7   3        1.47        3.11      2.18 o
  -4   7   3        0.00        1.66      5.18 o
  -3   7   3      176.52      209.87      9.30 o
  -2   7   3      953.12      948.82     33.57 o
  -1   7   3       49.31       54.12      3.19 o
   0   7   3     1148.40     1321.79     66.15 o
   1   7   3       70.92       76.61      3.62 o
   2   7   3      222.72      242.39      8.15 o
   3   7   3      370.40      387.98     17.40 o
   4   7   3       61.49       69.25      5.54 o
   5   7   3        3.20        4.39      4.12 o
  -5   8   3       33.99       27.05      5.95 o
  -4   8   3      168.10      194.36     15.02 o
  -3   8   3      120.05      121.38      4.67 o
  -2   8   3      391.75      391.72     13.36 o
  -1   8   3       17.05       20.14      1.52 o
   0   8   3      315.71      397.63     19.63 o
   1   8   3       33.60       34.34      2.04 o
   2   8   3       37.77       43.84      1.90 o
   3   8   3      269.15      275.57     10.06 o
   4   8   3        3.75        5.55      2.13 o
   5   8   3       11.83        5.81      3.59 o
  -5   9   3       24.65       17.67      4.71 o
  -4   9   3       13.02       13.17      1.90 o
  -3   9   3       62.10       58.98      3.19 o
  -2   9   3        2.51       -0.65      1.02 o
  -1   9   3       90.30       81.13      3.34 o
   0   9   3      115.06      140.91     10.89 o
   1   9   3       19.10       21.75      1.59 o
   2   9   3      144.98      146.08      6.64 o
   3   9   3       47.14       48.18      2.80 o
   4   9   3        0.72       -0.11      1.59 o
  -4  10   3       19.99       16.94      2.66 o
  -3  10   3       10.93        7.36      1.26 o
  -2  10   3        2.88        2.39      1.13 o
  -1  10   3       12.99        7.65      1.99 o
   0  10   3       47.05       45.36      2.13 o
   1  10   3        0.55       -1.20      1.20 o
   2  10   3       58.04       63.47      6.24 o
   3  10   3       24.07       23.91      2.05 o
   4  10   3       50.25       51.27      5.07 o
  -4  11   3        3.36        4.50      1.99 o
  -3  11   3       13.13       14.61      1.78 o
  -2  11   3        1.96       -1.13      1.13 o
  -1  11   3        4.78        2.43      1.64 o
   0  11   3      259.47      271.50      9.83 o
   1  11   3      149.33      162.79      6.43 o
   2  11   3       39.29       39.10      6.51 o
   3  11   3       16.33       16.57      2.08 o
   4  11   3        0.37       -1.51      1.78 o
  -4  12   3       39.20       38.52      6.58 o
  -3  12   3        1.41       -1.20      2.13 o
  -2  12   3      211.03      222.88     10.60 o
  -1  12   3       41.98       37.68      1.90 o
   0  12   3       48.77       42.50      2.39 o
   1  12   3       50.63       44.65      2.61 o
   2  12   3       55.70       51.44      2.93 o
   3  12   3      208.21      212.55     14.35 o
   4  12   3       12.19       11.90      3.01 o
  -4  13   3        2.69        2.32      1.86 o
  -3  13   3        5.15        3.72      1.31 o
  -2  13   3      436.75      448.36     19.59 o
  -1  13   3       24.92       21.04      4.12 o
   0  13   3       29.08       28.16      1.86 o
   1  13   3       70.53       66.25      3.69 o
   2  13   3       13.05       15.38      1.86 o
   3  13   3      132.75      123.22      9.36 o
   4  13   3        0.09        0.48      1.78 o
  -4  14   3        1.32        1.25      2.01 o
  -3  14   3       24.51       18.90      2.61 o
  -2  14   3      535.42      606.29     39.96 o
  -1  14   3       24.25       21.78      2.13 o
   0  14   3      420.76      459.84     23.38 o
   1  14   3      100.11       67.54      6.24 o
   2  14   3        5.61       10.20      2.01 o
   3  14   3        7.89        7.32      2.49 o
   4  14   3        0.05        1.93      2.73 o
  -3  15   3        2.56        3.03      3.45 o
  -2  15   3        0.09       -2.08      2.52 o
  -1  15   3        2.00        2.13      1.33 o
   0  15   3      158.15      181.17     10.63 o
   1  15   3      155.34      143.58      8.62 o
   2  15   3        1.06        2.39      1.59 o
   3  15   3        0.10       -0.53      1.54 o
  -3  16   3        1.12        1.11      2.04 o
  -2  16   3        5.63        6.30      3.19 o
  -1  16   3       39.07       46.75      3.72 o
   0  16   3        2.60       -2.39      2.39 o
   1  16   3       80.52       66.98      4.63 o
   2  16   3        2.11        1.86      1.76 o
   3  16   3        0.42        2.56      1.78 o
  -3  17   3        9.39        4.97      2.80 o
  -2  17   3       18.67       16.74      2.72 o
  -1  17   3        3.72        3.98      1.86 o
   0  17   3        2.46        0.80      2.13 o
   1  17   3        9.29        3.59      1.46 o
   2  17   3       14.69       17.48      3.44 o
   3  17   3        2.25       -3.30      3.30 o
  -2  18   3       25.77       21.38      3.72 o
  -1  18   3       22.87       31.35      4.25 o
   0  18   3        3.36        3.98      2.39 o
   1  18   3        7.17        7.70      1.97 o
   2  18   3        1.89        0.53      2.39 o
  -2  19   3        4.14        3.45      3.19 o
  -1  19   3      107.19      121.40     18.33 o
   0  19   3        2.65        2.92      2.39 o
   1  19   3        2.09       -2.13      2.13 o
   2  19   3       24.10       18.33      4.78 o
  -1  20   3       42.54       34.27      6.38 o
   0  20   3        7.13        2.66      2.92 o
   1  20   3        0.37       -2.66      2.66 o
   0  21   3        0.72       -3.98      3.98 o
  -5   0   4        7.77        6.11      2.66 o
  -4   0   4        1.50        5.84      1.86 o
  -3   0   4       14.48       12.75      1.86 o
  -2   0   4      365.95      437.53     34.80 o
   0   0   4     4808.67     3774.65    275.22 o
   1   0   4     1464.65     1402.11     62.96 o
   2   0   4        8.40       -0.53      1.06 o
   3   0   4        4.59        5.58      1.33 o
   4   0   4       63.56       73.85      6.91 o
   5   0   4        4.75        0.00      3.98 o
  -5   1   4        8.67        9.17      2.11 o
  -4   1   4      160.79      180.77      8.50 o
  -3   1   4       18.07       18.76      1.91 o
  -2   1   4       71.20       72.51      4.65 o
  -1   1   4        1.52        1.30      5.71 o
   0   1   4       46.17       51.93      1.99 o
   1   1   4       59.07       66.12      2.42 o
   2   1   4       58.30       45.75      2.49 o
   3   1   4       77.44      100.64      3.51 o
   4   1   4        0.36        1.69      1.02 o
   5   1   4       11.89       13.36      3.37 o
  -5   2   4        0.01        2.07      1.59 o
  -4   2   4      173.83      201.83     13.02 o
  -3   2   4        9.36       14.67      1.28 o
  -2   2   4      227.74      227.55      7.35 o
  -1   2   4     2813.40     2537.26    120.31 o
   0   2   4        1.07        5.12      1.20 o
   1   2   4     1068.68     1083.14     46.47 o
   2   2   4      332.63      292.26      8.82 o
   3   2   4       70.60       84.39      3.10 o
   4   2   4        1.91        2.48      1.40 o
   5   2   4        3.70        0.08      5.45 o
  -5   3   4        5.56        5.59      2.52 o
  -4   3   4       11.28       10.91      2.92 o
  -3   3   4       23.93       18.98      3.45 o
  -2   3   4      117.86      152.48      6.11 o
  -1   3   4     1148.07      971.03     45.01 o
   0   3   4     1396.96     1212.61    118.22 o
   1   3   4      688.11      650.53     28.67 o
   2   3   4      471.42      425.09     15.54 o
   3   3   4        9.97       11.57      1.59 o
   4   3   4       36.64       37.84      2.80 o
   5   3   4        1.36        3.45      2.66 o
  -5   4   4        2.96        3.44      1.59 o
  -4   4   4        4.32        4.68      2.92 o
  -3   4   4       11.52        3.32      3.59 o
  -2   4   4       21.16       15.14      1.06 o
  -1   4   4      260.56      215.86      8.55 o
   0   4   4     2062.28     2330.56    107.92 o
   1   4   4      152.14      155.49      6.57 o
   2   4   4        0.06       45.56      8.77 o
   3   4   4       10.65       17.42      2.66 o
   4   4   4        0.24       -1.21      1.21 o
   5   4   4        1.42        0.80      2.39 o
  -5   5   4        2.41        1.68      1.66 o
  -4   5   4       16.58       19.09      2.79 o
  -3   5   4      145.78      171.61      6.91 o
  -2   5   4       97.80       76.51      3.45 o
  -1   5   4      687.21      685.36     28.59 o
   0   5   4      561.94      595.72     25.20 o
   1   5   4      351.49      324.69     12.55 o
   2   5   4       32.60       36.12      3.05 o
   3   5   4        9.46       10.00      1.28 o
   4   5   4      215.66      250.68     12.84 o
   5   5   4       24.74       17.27      6.64 o
  -5   6   4        0.01       -2.92      2.92 o
  -4   6   4        0.11        1.40      1.99 o
  -3   6   4        1.08        0.00      1.33 o
  -2   6   4      202.21      213.97      6.49 o
  -1   6   4        1.52       -0.38      1.33 o
   0   6   4     2130.49     2355.84     91.85 o
   1   6   4      614.18      614.68     28.90 o
   2   6   4       23.49       20.91      1.73 o
   3   6   4        2.42        0.40      1.73 o
   4   6   4      173.35      202.63     13.05 o
   5   6   4        0.04        1.59      2.92 o
  -5   7   4       31.98       20.53      4.78 o
  -4   7   4       26.81       32.36      6.38 o
  -3   7   4      207.73      243.87      9.30 o
  -2   7   4      556.11      639.14     20.85 o
  -1   7   4       12.63       11.69      1.59 o
   0   7   4      506.02      570.43     36.39 o
   1   7   4        0.05        3.45      2.66 o
   2   7   4      280.09      254.78      9.08 o
   3   7   4      236.55      257.70      9.57 o
   4   7   4        0.59        1.83      3.85 o
   5   7   4       10.80        8.37      4.02 o
  -5   8   4      156.64      158.79     33.64 o
  -4   8   4        8.92        6.46      2.66 o
  -3   8   4       72.65       81.29      3.72 o
  -2   8   4       17.79       11.36      1.21 o
  -1   8   4       73.35       55.84      2.80 o
   0   8   4        2.94       -1.57      1.57 o
   1   8   4       94.41       77.74      3.93 o
   2   8   4       21.75       21.39      3.85 o
   3   8   4      417.13      466.10     19.40 o
   4   8   4       27.85       31.24      3.10 o
   5   8   4        0.15       -0.87      2.16 o
  -5   9   4       74.19       58.44     11.40 o
  -4   9   4       31.76       36.84      3.61 o
  -3   9   4       12.50       11.95      1.40 o
  -2   9   4       94.33       85.93      3.18 o
  -1   9   4       22.66       16.09      1.69 o
   0   9   4      395.73      368.40     16.08 o
   1   9   4       41.86       33.33      2.26 o
   2   9   4      242.72      276.63     11.89 o
   3   9   4      193.91      223.94     10.04 o
   4   9   4        9.60        8.88      2.15 o
  -4  10   4        7.13        3.05      1.57 o
  -3  10   4       40.18       43.05      3.19 o
  -2  10   4       14.99       18.49      1.69 o
  -1  10   4        0.26        1.70      1.33 o
   0  10   4       43.48       50.47      2.73 o
   1  10   4      130.19      172.57      8.08 o
   2  10   4        0.36       -1.50      1.50 o
   3  10   4        1.18       -1.59      1.59 o
   4  10   4        9.54        9.19      2.11 o
  -4  11   4        5.32        5.11      3.98 o
  -3  11   4        0.88        1.29      1.28 o
  -2  11   4      125.48      133.44      5.45 o
  -1  11   4      344.67      365.96     13.99 o
   0  11   4       18.05       20.23      1.88 o
   1  11   4        2.97        1.45      1.46 o
   2  11   4       19.25       16.40      6.77 o
   3  11   4       64.50       61.94      4.22 o
   4  11   4       12.79       11.30      2.44 o
  -4  12   4       19.42       16.83      3.47 o
  -3  12   4        6.31       11.42      3.19 o
  -2  12   4      122.37      143.50     10.23 o
  -1  12   4       17.54       13.63      1.72 o
   0  12   4        5.85        5.53      1.77 o
   1  12   4        3.21        0.84      1.86 o
   2  12   4       12.18        8.02      1.49 o
   3  12   4      127.05      131.44     11.17 o
   4  12   4        4.66        4.45      2.25 o
  -4  13   4       27.68       22.76      5.07 o
  -3  13   4        0.03        1.01      1.40 o
  -2  13   4      339.78      373.76     17.47 o
  -1  13   4        7.38        4.02      1.73 o
   0  13   4     1065.43     1221.20     48.61 o
   1  13   4        1.22        0.72      1.20 o
   2  13   4       28.14       32.37      2.49 o
   3  13   4       48.97       45.33      4.44 o
   4  13   4        0.01       -0.48      2.59 o
  -4  14   4        0.09       -0.97      2.49 o
  -3  14   4        5.90        4.12      2.26 o
  -2  14   4      382.07      417.24     28.13 o
  -1  14   4       22.74       30.64      2.77 o
   0  14   4      332.73      386.79     20.19 o
   1  14   4       23.51       18.91      2.39 o
   2  14   4        0.02       -0.07      3.85 o
   3  14   4       25.97       30.77      6.77 o
   4  14   4       10.13        3.66      2.61 o
  -3  15   4        7.16        6.24      1.88 o
  -2  15   4      198.82      210.86     15.76 o
  -1  15   4       31.20       34.80      3.45 o
   0  15   4      449.24      455.59     23.11 o
   1  15   4       52.57       48.81      3.66 o
   2  15   4       25.22       22.46      4.38 o
   3  15   4        5.88        4.26      3.19 o
  -3  16   4       15.62        9.34      3.45 o
  -2  16   4       25.28       28.15      4.91 o
  -1  16   4        6.69        6.38      2.13 o
   0  16   4       22.30       22.58      2.39 o
   1  16   4        0.67        2.04      1.21 o
   2  16   4        0.48       -0.21      4.65 o
   3  16   4        3.11        1.33      1.55 o
  -3  17   4       41.64       39.16      8.62 o
  -2  17   4        0.58        3.39      5.98 o
  -1  17   4        8.93        5.84      1.86 o
   0  17   4       13.19       13.02      2.66 o
   1  17   4       83.59      100.63     12.88 o
   2  17   4       11.12       13.09      3.45 o
   3  17   4       23.56       18.06      6.38 o
  -2  18   4        5.61        4.39      5.05 o
  -1  18   4        1.17        1.33      1.86 o
   0  18   4        0.35        2.39      2.13 o
   1  18   4       15.72       15.97      2.60 o
   2  18   4        9.90        6.91      2.92 o
  -2  19   4        1.96        0.75      5.18 o
  -1  19   4        1.27       -2.39      2.39 o
   0  19   4        8.13        7.70      2.66 o
   1  19   4        0.33        1.06      2.39 o
   2  19   4        6.40        2.13      3.19 o
  -1  20   4      403.97      420.79     92.18 o
   0  20   4        1.30        3.19      2.39 o
   1  20   4        9.47        6.38      2.92 o
  -5   1   5        0.92        0.15      2.52 o
  -4   1   5       83.45       90.38      3.96 o
  -3   1   5      212.77      198.67      7.32 o
  -2   1   5     1493.47     1537.21     64.56 o
  -1   1   5     1496.54     1347.20     84.38 o
   0   1   5      730.86      661.85     26.80 o
   1   1   5      201.27      179.46      6.28 o
   2   1   5      150.22      214.46      7.51 o
   3   1   5       22.62       29.75      1.50 o
   4   1   5       30.96       28.69      2.25 o
   5   1   5        1.50        5.58      6.91 o
  -5   2   5        0.55        2.39      1.66 o
  -4   2   5       17.89       17.15      3.59 o
  -3   2   5       43.82       46.70      2.25 o
  -2   2   5      907.66      839.49     33.46 o
  -1   2   5     1178.68     1143.53     63.18 o
   0   2   5       10.75       15.48      2.39 o
   1   2   5      136.09      134.72      5.06 o
   2   2   5      181.72      227.04      7.57 o
   3   2   5       45.87       54.42      2.16 o
   4   2   5       69.28       77.13      4.66 o
   5   2   5        0.30       -2.92      4.78 o
  -5   3   5        2.91        3.92      1.59 o
  -4   3   5       21.47       24.05      2.14 o
  -3   3   5        3.36        2.46      1.46 o
  -2   3   5       13.47        8.77      1.33 o
  -1   3   5       85.99       80.45      3.87 o
   0   3   5      835.17      754.05     32.46 o
   1   3   5     1934.23     1904.10     79.70 o
   2   3   5      173.34      160.85      4.66 o
   3   3   5      155.95      173.52      6.29 o
   4   3   5        0.10        1.68      1.08 o
   5   3   5        0.58       17.53      9.56 o
  -5   4   5        0.06        2.16      2.26 o
  -4   4   5        7.21        8.46      4.52 o
  -3   4   5       58.54       52.33      2.39 o
  -2   4   5       14.04       24.97      1.33 o
  -1   4   5      543.10      553.97     37.72 o
   0   4   5       46.67       28.80      2.01 o
   1   4   5        3.65        1.46      0.75 o
   2   4   5       17.04       14.91      1.59 o
   3   4   5      207.65      218.31      7.30 o
   4   4   5        5.66        5.14      2.26 o
   5   4   5        4.47       -0.53      3.19 o
  -5   5   5        2.15        0.73      1.74 o
  -4   5   5       29.94       37.98      3.21 o
  -3   5   5       87.94       92.18      3.72 o
  -2   5   5      117.95      146.91      5.58 o
  -1   5   5        0.07        1.20      0.93 o
   0   5   5       67.47       89.61      6.38 o
   1   5   5       48.71       73.59      3.19 o
   2   5   5       13.88       19.73      1.99 o
   3   5   5      777.11      897.06     27.54 o
   4   5   5       15.04       14.76      2.79 o
   5   5   5        4.85        3.72      2.66 o
  -5   6   5        0.16        1.93      3.85 o
  -4   6   5        4.51        7.41      1.99 o
  -3   6   5       20.36       23.38      1.59 o
  -2   6   5      202.27      167.85      5.29 o
  -1   6   5      122.69      118.86      4.91 o
   0   6   5      390.60      541.07     27.63 o
   1   6   5      263.98      265.26     12.67 o
   2   6   5       77.21       73.92      3.28 o
   3   6   5      359.07      410.41     14.62 o
   4   6   5       51.94       55.60      4.01 o
   5   6   5        3.05        2.13      3.45 o
  -5   7   5       14.28       14.30      3.21 o
  -4   7   5        0.44        0.06      1.59 o
  -3   7   5       76.57       71.73      3.19 o
  -2   7   5      270.41      325.03     10.39 o
  -1   7   5     1131.62     1081.79     46.00 o
   0   7   5      214.74      252.30     11.48 o
   1   7   5      486.26      546.14     22.26 o
   2   7   5       85.97       77.75      5.18 o
   3   7   5       38.02       48.78      2.79 o
   4   7   5        0.13       -1.20      3.32 o
   5   7   5        2.05       -0.27      2.13 o
  -5   8   5       30.83       22.93      5.46 o
  -4   8   5        8.25        5.84      1.59 o
  -3   8   5       41.23       48.61      2.66 o
  -2   8   5       31.66       33.78      2.26 o
  -1   8   5       36.84       33.60      2.05 o
   0   8   5      791.51      890.30     79.43 o
   1   8   5      313.99      310.84     13.70 o
   2   8   5      819.36      766.79     33.66 o
   3   8   5        0.26       -1.33      1.33 o
   4   8   5        2.15        2.56      1.72 o
  -5   9   5        2.30        0.31      5.71 o
  -4   9   5        0.04        0.27      1.86 o
  -3   9   5       47.56       42.24      2.66 o
  -2   9   5      161.91      169.10      6.43 o
  -1   9   5        7.07        6.26      5.31 o
   0   9   5        4.39        1.42      3.05 o
   1   9   5        3.72        0.95      2.13 o
   2   9   5      840.45      890.54     34.41 o
   3   9   5       82.06       80.32      4.27 o
   4   9   5       15.34       14.40      2.15 o
  -4  10   5        0.52        2.39      2.13 o
  -3  10   5      102.01      107.59      5.84 o
  -2  10   5        0.53        1.01      1.40 o
  -1  10   5        9.58        4.91      2.92 o
   0  10   5      127.62      141.26      5.71 o
   1  10   5      123.02      127.41      5.47 o
   2  10   5      522.73      470.23     19.78 o
   3  10   5       29.19       25.00      2.53 o
   4  10   5        6.19        4.95      2.04 o
  -4  11   5        3.23        3.98      1.86 o
  -3  11   5       20.14       21.24      2.13 o
  -2  11   5       60.51       54.99      2.63 o
  -1  11   5        0.27        1.02      1.48 o
   0  11   5      380.85      401.36     16.05 o
   1  11   5        2.52        0.94      2.52 o
   2  11   5       70.18       57.29      4.13 o
   3  11   5      123.26      131.68      8.06 o
   4  11   5        4.17        4.32      2.23 o
  -4  12   5       22.42       19.39      3.98 o
  -3  12   5       19.05       19.39      1.85 o
  -2  12   5      160.55      161.35      7.33 o
  -1  12   5      321.04      362.70     13.04 o
   0  12   5      783.64      835.86     31.52 o
   1  12   5       19.39       15.67      2.39 o
   2  12   5      412.57      413.65     19.56 o
   3  12   5        0.22       -1.06      1.88 o
   4  12   5        1.43       -1.24      2.38 o
  -4  13   5        0.59        2.92      2.13 o
  -3  13   5        4.49        6.54      1.40 o
  -2  13   5       85.47       88.91      5.10 o
  -1  13   5      808.58      876.29     40.20 o
   0  13   5      713.48      780.49     36.21 o
   1  13   5      211.85      188.80      9.63 o
   2  13   5       11.59       14.79      1.99 o
   3  13   5        4.53        3.59      1.88 o
   4  13   5        0.37       -1.44      3.59 o
  -4  14   5        0.11       -0.27      2.39 o
  -3  14   5      320.82      358.43     35.50 o
  -2  14   5      275.20      327.42     19.41 o
  -1  14   5        9.59        8.07      1.66 o
   0  14   5       14.66       13.55      2.13 o
   1  14   5       60.39       54.04      8.50 o
   2  14   5       15.35       13.70      1.90 o
   3  14   5        3.13        3.34      4.38 o
  -3  15   5        3.40        2.23      1.33 o
  -2  15   5        0.11       -0.91      2.66 o
  -1  15   5        5.49        4.22      2.08 o
   0  15   5       24.23       21.52      2.39 o
   1  15   5        3.48        3.45      2.13 o
   2  15   5      140.26      153.29     11.14 o
   3  15   5        6.04        4.67      3.72 o
  -3  16   5        0.13        4.79      2.34 o
  -2  16   5       17.13       22.34      2.85 o
  -1  16   5        7.42        5.84      2.13 o
   0  16   5      126.65      146.11      9.03 o
   1  16   5       83.44       93.24      9.30 o
   2  16   5        5.11        7.67      1.92 o
   3  16   5       35.29       43.04     11.69 o
  -3  17   5        1.94        1.78      2.32 o
  -2  17   5        3.55        3.55      1.69 o
  -1  17   5       16.39       20.46      3.19 o
   0  17   5       25.78       31.35      3.45 o
   1  17   5       26.61       28.69      3.98 o
   2  17   5        0.00       -0.82      7.84 o
   3  17   5       12.50       12.22     11.69 o
  -2  18   5        0.00       -1.75      2.21 o
  -1  18   5       14.22       12.75      3.19 o
   0  18   5        1.51        2.92      2.39 o
   1  18   5       20.32       26.83      4.78 o
   2  18   5        9.91       13.55      4.25 o
  -2  19   5       27.69       30.73      6.59 o
  -1  19   5       29.18       28.69      5.84 o
   0  19   5        6.41       10.89      2.92 o
   1  19   5        0.08        1.59      2.39 o
   2  19   5        0.96        3.98      2.92 o
  -1  20   5        0.04        2.66      2.66 o
   0  20   5        6.64        5.31      2.92 o
   1  20   5        1.09        1.86      2.39 o
  -5   0   6       86.59       77.84     11.95 o
  -4   0   6        0.06       -1.59      1.59 o
  -3   0   6        0.31       -0.27      2.66 o
  -2   0   6     1342.20     1369.70     84.74 o
  -1   0   6      343.90      354.11     30.02 o
   0   0   6      531.37      484.55     24.71 o
   1   0   6     1216.86     1182.68     56.85 o
   2   0   6       48.01       32.41      1.59 o
   3   0   6       17.66       19.92      1.86 o
   4   0   6      116.37      131.23     11.16 o
  -5   1   6       25.44       21.80      2.74 o
  -4   1   6       37.04       34.38      3.19 o
  -3   1   6       23.20       23.60      1.45 o
  -2   1   6     2050.29     2118.04    237.49 o
  -1   1   6      167.73      148.90      7.60 o
   0   1   6       67.34       57.85      2.16 o
   1   1   6     1922.21     1844.06     67.41 o
   2   1   6        1.91       15.96      1.02 o
   3   1   6        0.01        9.37      3.72 o
   4   1   6       96.27      101.83      5.48 o
   5   1   6        1.60       -2.92      5.58 o
  -5   2   6        7.27        5.02      1.78 o
  -4   2   6        4.43        1.89      1.24 o
  -3   2   6      293.73      335.73     11.06 o
  -2   2   6       44.30       36.92      3.45 o
  -1   2   6       63.59       77.89      4.01 o
   0   2   6      317.14      330.35     14.99 o
   1   2   6       41.65       40.28      1.77 o
   2   2   6       14.68       18.23      2.13 o
   3   2   6        2.82        3.19      1.33 o
   4   2   6       28.75       30.18      2.80 o
   5   2   6        4.94        7.97      7.97 o
  -5   3   6       10.45        9.87      2.21 o
  -4   3   6        0.03        0.16      1.47 o
  -3   3   6        3.72        1.33      1.33 o
  -2   3   6       41.17       29.22      1.86 o
  -1   3   6      422.88      352.33     17.67 o
   0   3   6       42.97       20.19      1.99 o
   1   3   6       23.22       20.06      1.16 o
   2   3   6       37.12       36.00      2.92 o
   3   3   6      201.36      204.74      8.72 o
   4   3   6        7.61        4.86      2.26 o
   5   3   6        0.10       -4.25      4.25 o
  -5   4   6       12.48       13.23      3.13 o
  -4   4   6        0.03       -1.49      1.49 o
  -3   4   6        2.63       -0.53      1.33 o
  -2   4   6        4.69        1.33      0.80 o
  -1   4   6       29.39       18.70      2.26 o
   0   4   6     1619.09     1692.56     67.32 o
   1   4   6      173.50      146.51      5.29 o
   2   4   6      178.86      170.29     10.89 o
   3   4   6      722.10      776.28     27.10 o
   4   4   6       25.10       23.28      2.41 o
   5   4   6        0.24       -4.52      4.78 o
  -5   5   6        1.77       -2.05      2.05 o
  -4   5   6       46.41       47.22      3.48 o
  -3   5   6      109.33      123.00      5.05 o
  -2   5   6        1.26        5.84      1.06 o
  -1   5   6       35.42       61.99      3.01 o
   0   5   6     1177.54     1392.50     62.09 o
   1   5   6      232.82      190.89      7.66 o
   2   5   6        6.31        1.69      2.92 o
   3   5   6      444.75      444.45     14.39 o
   4   5   6        2.33       -0.34      2.26 o
   5   5   6        0.01        0.80      3.72 o
  -5   6   6       10.90        8.67      3.85 o
  -4   6   6       72.14      104.93     10.36 o
  -3   6   6        0.05       -1.06      1.06 o
  -2   6   6      193.20      172.86      6.30 o
  -1   6   6      376.38      368.33     14.18 o
   0   6   6     1145.98     1559.19     68.99 o
   1   6   6       37.08       37.19      2.01 o
   2   6   6       29.03       21.92      1.31 o
   3   6   6        1.07       -1.33      1.33 o
   4   6   6        5.68        6.76      1.59 o
   5   6   6        0.10        4.25      5.05 o
  -5   7   6        2.59        2.92      2.04 o
  -4   7   6        1.78        1.33      1.86 o
  -3   7   6       17.04       15.67      1.59 o
  -2   7   6      173.98      202.61      7.68 o
  -1   7   6       72.14       63.09      2.49 o
   0   7   6      323.38      436.64     15.88 o
   1   7   6      121.55       90.50      4.04 o
   2   7   6       35.87       33.03      2.11 o
   3   7   6       22.57       20.11      1.81 o
   4   7   6        6.90        3.98      2.26 o
  -5   8   6        0.14       -1.06      2.39 o
  -4   8   6        4.68        3.19      1.59 o
  -3   8   6      104.94      106.26      5.05 o
  -2   8   6      105.81      104.54      3.19 o
  -1   8   6     1311.26     1370.05     47.42 o
   0   8   6        0.77       -3.05      3.05 o
   1   8   6       68.61       84.49      4.12 o
   2   8   6        3.53        5.00      1.86 o
   3   8   6       66.85       73.14      3.49 o
   4   8   6       20.03       20.95      2.55 o
  -4   9   6       22.30       18.86      2.92 o
  -3   9   6       26.78       27.36      1.86 o
  -2   9   6      164.31      183.21      6.76 o
  -1   9   6      277.65      298.93      9.64 o
   0   9   6       38.01       38.96      2.20 o
   1   9   6      138.38      117.00      7.57 o
   2   9   6      477.13      527.50     18.91 o
   3   9   6       56.47       69.92      4.72 o
   4   9   6       10.62        9.82      1.91 o
  -4  10   6       10.16        4.78      1.86 o
  -3  10   6        3.83        0.27      1.33 o
  -2  10   6       30.23       35.81      2.04 o
  -1  10   6       11.19        5.76      1.45 o
   0  10   6      120.30      167.44      9.70 o
   1  10   6      221.30      267.74     11.74 o
   2  10   6      240.27      267.07     12.23 o
   3  10   6        4.81        7.12      2.66 o
   4  10   6        3.11        3.57      1.66 o
  -4  11   6       11.91       10.63      2.66 o
  -3  11   6        2.98        2.13      1.33 o
  -2  11   6        5.36        8.21      1.50 o
  -1  11   6        1.99        4.52      1.47 o
   0  11   6       58.00       60.26      2.93 o
   1  11   6       84.68      104.27      6.76 o
   2  11   6       91.14       82.50      4.58 o
   3  11   6        0.94       -1.10      2.39 o
   4  11   6        1.54        0.11      1.99 o
  -4  12   6        3.53        3.98      2.13 o
  -3  12   6       18.50       16.76      1.85 o
  -2  12   6      116.46      116.77      9.16 o
  -1  12   6      472.00      481.75     19.92 o
   0  12   6        6.28        6.26      1.59 o
   1  12   6       17.64       21.31      3.98 o
   2  12   6        0.39       -1.33      1.33 o
   3  12   6       11.63       13.37      2.11 o
   4  12   6        3.06        4.18      3.45 o
  -4  13   6        0.02        0.53      2.13 o
  -3  13   6       44.41       44.92      4.53 o
  -2  13   6       16.71       19.76      2.11 o
  -1  13   6      198.59      218.60     10.33 o
   0  13   6        0.02        2.92      1.33 o
   1  13   6        0.67        0.46      1.59 o
   2  13   6      106.81      120.67      9.30 o
   3  13   6        0.40       -0.14      2.39 o
   4  13   6        4.34        3.77      4.25 o
  -4  14   6       10.43        6.64      2.66 o
  -3  14   6        7.09        3.83      1.86 o
  -2  14   6       16.73       16.32      1.81 o
  -1  14   6      160.73      165.69      7.82 o
   0  14   6        2.69        4.69      0.95 o
   1  14   6        6.01        7.15      2.51 o
   2  14   6       27.13       19.55      2.80 o
   3  14   6       30.57       29.89      7.70 o
  -3  15   6       29.20       25.76      3.82 o
  -2  15   6        5.66        7.71      1.99 o
  -1  15   6        0.74        0.67      1.59 o
   0  15   6       58.40       45.90      3.05 o
   1  15   6        2.01        3.72      2.13 o
   2  15   6       11.40       13.76      3.19 o
   3  15   6       87.76       91.75     21.92 o
  -3  16   6        1.55       -2.14      2.26 o
  -2  16   6       13.09       10.03      2.01 o
  -1  16   6       12.26        9.43      2.38 o
   0  16   6       76.59       79.92      5.65 o
   1  16   6        0.88        0.00      1.86 o
   2  16   6        4.58        3.19      4.52 o
   3  16   6       70.10       77.66     18.89 o
  -3  17   6        2.03        3.07      2.39 o
  -2  17   6        4.98        2.97      1.88 o
  -1  17   6        2.42        9.30      2.66 o
   0  17   6        2.62        6.38      2.13 o
   1  17   6        4.20        1.59      2.13 o
   2  17   6        0.33        2.99      2.79 o
  -2  18   6        6.59        4.06      2.47 o
  -1  18   6       12.51       11.95      2.66 o
   0  18   6        4.87       19.92      3.72 o
   1  18   6       31.22       36.13      6.11 o
   2  18   6        4.45        4.52      2.66 o
  -2  19   6       29.25       15.92      4.91 o
  -1  19   6        4.03        7.44      2.66 o
   0  19   6        0.06       -0.80      2.39 o
   1  19   6        0.68        1.59      2.13 o
  -1  20   6        2.07       -1.33      3.19 o
   0  20   6       86.02       95.10     19.66 o
  -5   1   7        7.31        7.04      1.88 o
  -4   1   7       10.66       13.04      2.13 o
  -3   1   7        0.00        0.69      1.59 o
  -1   1   7      233.20      221.08      9.15 o
   0   1   7      323.76      319.08     11.69 o
   1   1   7     1562.00     1585.31     59.25 o
   2   1   7       21.65       13.74      1.02 o
   3   1   7       64.00       80.63      2.91 o
   4   1   7       11.43       11.91      1.85 o
  -5   2   7        6.23        3.92      1.59 o
  -4   2   7        4.76        3.65      1.24 o
  -3   2   7       10.67        8.16      0.97 o
  -2   2   7      723.89      704.81     29.26 o
  -1   2   7      310.71      292.69     11.31 o
   0   2   7       28.83       18.94      1.37 o
   1   2   7      982.41     1069.56     35.36 o
   2   2   7      619.60      651.03     19.08 o
   3   2   7        3.89        1.08      1.73 o
   4   2   7        9.83        6.24      1.69 o
   5   2   7        0.04       -1.06      4.52 o
  -5   3   7        8.06        5.96      2.11 o
  -4   3   7        7.15        4.08      1.37 o
  -3   3   7        6.21        5.58      2.13 o
  -2   3   7        0.08       -0.80      1.06 o
  -1   3   7        0.08        1.59      1.43 o
   0   3   7        6.53        4.60      1.13 o
   1   3   7       25.76       30.90      1.73 o
   2   3   7       14.05       11.74      1.13 o
   3   3   7      127.63      129.62      5.52 o
   4   3   7       76.30       73.69      6.12 o
   5   3   7        0.40       -0.27      3.98 o
  -5   4   7        0.26        0.87      5.98 o
  -4   4   7        0.65        2.39      1.59 o
  -3   4   7       14.64       14.88      1.33 o
  -2   4   7      194.07      221.02      9.83 o
  -1   4   7       14.84        4.78      4.78 o
   0   4   7        0.91       -1.20      1.20 o
   1   4   7       10.84       10.76      1.59 o
   2   4   7      194.06      214.36      6.24 o
   3   4   7        1.44       -1.21      1.21 o
   4   4   7        1.77        1.86      2.26 o
   5   4   7        2.93       -1.86      4.25 o
  -5   5   7        0.64       -2.39      2.39 o
  -4   5   7       11.40        8.77      1.86 o
  -3   5   7       50.14       47.55      2.92 o
  -2   5   7       51.11       35.60      1.86 o
  -1   5   7      210.69      200.08      9.99 o
   0   5   7        8.34        2.47      1.33 o
   1   5   7      238.50      247.49      8.92 o
   2   5   7       54.51       33.71      1.59 o
   3   5   7        0.23       -1.73      1.73 o
   4   5   7        1.07        2.57      3.32 o
  -5   6   7        0.45        3.45      2.39 o
  -4   6   7       16.14       14.08      2.13 o
  -3   6   7      268.07      315.59     13.28 o
  -2   6   7       54.67       47.30      2.92 o
  -1   6   7      223.81      210.33      8.99 o
   0   6   7      715.17      995.85     41.97 o
   1   6   7       28.49       25.21      1.64 o
   2   6   7      102.98      107.41      6.51 o
   3   6   7       53.82       54.06      2.36 o
   4   6   7       36.73       40.81      4.21 o
  -5   7   7        1.18        1.86      2.66 o
  -4   7   7       67.15       70.13      6.64 o
  -3   7   7      235.32      283.72     11.95 o
  -2   7   7       10.03        2.92      0.99 o
  -1   7   7       90.09       73.45      4.12 o
   0   7   7       32.80       33.68      3.98 o
   1   7   7      107.37      114.43      5.31 o
   2   7   7      280.47      306.07     12.31 o
   3   7   7      163.45      176.35      7.65 o
   4   7   7       50.90       56.51      5.99 o
  -5   8   7       10.04        4.25      2.66 o
  -4   8   7       70.58       74.91      7.70 o
  -3   8   7      105.64      121.14      5.84 o
  -2   8   7       15.00       19.61      4.12 o
  -1   8   7       12.67       14.62      1.99 o
   0   8   7        2.44        2.48      1.06 o
   1   8   7       75.93       65.85      3.18 o
   2   8   7      725.88      744.36     27.49 o
   3   8   7       20.07       19.77      1.97 o
   4   8   7       16.42       15.31      2.23 o
  -4   9   7       17.54       18.86      2.92 o
  -3   9   7       36.78       33.21      2.66 o
  -2   9   7       61.28       63.78      2.80 o
  -1   9   7      197.18      225.41      8.35 o
   0   9   7       46.05       47.17      2.49 o
   1   9   7      359.67      411.75     16.65 o
   2   9   7       46.45       39.79      1.88 o
   3   9   7       65.30       78.23      4.46 o
   4   9   7       19.23       26.96      7.04 o
  -4  10   7        8.37        5.58      2.13 o
  -3  10   7        6.93        7.44      1.33 o
  -2  10   7        0.16        0.47      1.21 o
  -1  10   7      176.68      161.74      5.29 o
   0  10   7        0.93        2.06      1.59 o
   1  10   7       49.92       39.80      2.68 o
   2  10   7       68.22       62.16      7.04 o
   3  10   7       31.90       29.27      6.64 o
   4  10   7       17.35        9.77      2.94 o
  -4  11   7        1.28       -0.53      1.59 o
  -3  11   7        1.45        0.27      1.33 o
  -2  11   7        6.64        6.27      1.13 o
  -1  11   7       41.29       40.56      2.16 o
   0  11   7       25.94       20.64      1.92 o
   1  11   7      137.58      162.75      9.16 o
   2  11   7        1.94       -1.68      2.52 o
   3  11   7       10.46        8.59      1.99 o
   4  11   7        2.71        2.38      2.52 o
  -4  12   7        0.48       -0.80      1.86 o
  -3  12   7      223.28      253.13     18.79 o
  -2  12   7      188.93      208.08      8.66 o
  -1  12   7      293.61      310.72     13.64 o
   0  12   7      119.14      144.18      9.03 o
   1  12   7       26.69       29.61      2.72 o
   2  12   7      227.31      221.86     13.83 o
   3  12   7       60.56       62.96      6.69 o
   4  12   7        0.72       -0.75      3.19 o
  -4  13   7       26.68       23.11      5.58 o
  -3  13   7      387.06      446.30     45.10 o
  -2  13   7        3.33        5.08      3.32 o
  -1  13   7        0.43        0.27      1.59 o
   0  13   7       92.99      106.69      6.24 o
   1  13   7      250.91      280.82     21.52 o
   2  13   7      160.19      144.96     11.58 o
   3  13   7        0.82        1.53      1.73 o
  -3  14   7       91.64       97.00     12.47 o
  -2  14   7       94.49      101.74      7.42 o
  -1  14   7      762.97      852.08     46.99 o
   0  14   7      113.13      135.05     11.53 o
   1  14   7        0.32        0.32      2.92 o
   2  14   7       23.44       14.97      3.19 o
   3  14   7        4.53        6.59      2.26 o
  -3  15   7        5.05        2.11      1.47 o
  -2  15   7        0.22        0.57      1.40 o
  -1  15   7      139.70      153.82     10.99 o
   0  15   7       81.50       86.67      5.20 o
   1  15   7      125.13      136.01     11.42 o
   2  15   7       23.67       24.31      3.42 o
   3  15   7        2.50        1.84      2.68 o
  -3  16   7       36.52       36.88      6.51 o
  -2  16   7        0.80        5.45      1.88 o
  -1  16   7        0.69        0.89      1.40 o
   0  16   7        0.56        2.66      2.13 o
   1  16   7       78.65       91.38     10.63 o
   2  16   7        0.10       -1.97      1.97 o
   3  16   7        0.78       -2.99      2.99 o
  -2  17   7       10.37        7.33      2.16 o
  -1  17   7        0.53        1.06      1.69 o
   0  17   7       18.59       18.33      2.92 o
   1  17   7        0.51       -1.59      2.39 o
   2  17   7       40.88       35.60      9.30 o
  -2  18   7        0.23        2.49      1.72 o
  -1  18   7       20.93       20.46      3.48 o
   0  18   7       19.85       20.72      3.72 o
   1  18   7        0.01       -0.27      2.66 o
   2  18   7       14.96        4.78      2.92 o
  -1  19   7        1.09        2.13      2.13 o
   0  19   7       17.09       14.35      3.98 o
   1  19   7       20.83       17.00      4.52 o
   0  20   7        0.12       -2.92      3.19 o
  -5   0   8       12.70       12.75      3.98 o
  -4   0   8       29.41       35.33      3.45 o
  -3   0   8      140.33      166.83      8.77 o
  -1   0   8      896.34      742.50     41.44 o
   0   0   8      116.97      108.92      5.84 o
   1   0   8       35.95       42.50      2.66 o
   2   0   8       51.86       54.19      2.66 o
   3   0   8       65.22       48.08      3.45 o
   4   0   8        7.28        9.30      1.86 o
  -5   1   8        5.35        4.74      1.99 o
  -4   1   8       14.14       10.81      1.52 o
  -3   1   8       34.68       37.25      3.85 o
  -2   1   8       13.62       14.75      2.66 o
  -1   1   8        2.86        4.42      2.92 o
   0   1   8      238.08      240.97      8.05 o
   1   1   8      230.71      241.04      8.45 o
   2   1   8       18.71       29.84      1.21 o
   3   1   8       37.54       48.23      2.34 o
   4   1   8        3.94        0.27      1.50 o
   5   1   8        0.00       -4.52      5.84 o
  -5   2   8       18.64       15.23      3.45 o
  -4   2   8        3.33        2.92      1.59 o
  -3   2   8        1.42       -0.80      1.06 o
  -2   2   8      755.15      817.63     40.30 o
  -1   2   8      234.97      236.41      9.67 o
   0   2   8     1044.41     1058.36     36.04 o
   1   2   8       65.70       63.82      2.25 o
   2   2   8       86.88       90.01      7.31 o
   3   2   8        5.83        2.92      1.73 o
   4   2   8        6.62        6.00      1.59 o
  -5   3   8        8.43        4.38      2.01 o
  -4   3   8        0.98       -0.27      1.33 o
  -3   3   8       27.55       26.57      1.86 o
  -2   3   8       39.55       39.05      2.13 o
  -1   3   8       13.82       13.85      3.45 o
   0   3   8      220.49      140.74      5.70 o
   1   3   8      449.09      424.56     15.27 o
   2   3   8      125.45      124.76      7.44 o
   3   3   8        1.25       -0.69      1.21 o
   4   3   8        3.31        2.15      3.05 o
  -5   4   8       12.61       11.16      3.19 o
  -4   4   8        0.22       -1.06      1.33 o
  -3   4   8        5.34        6.11      1.59 o
  -2   4   8       26.28       27.89      1.59 o
  -1   4   8      207.51      183.07     13.42 o
   0   4   8      782.23      779.96     28.50 o
   1   4   8       53.51       43.15      1.85 o
   2   4   8       12.38       15.57      1.59 o
   3   4   8        2.84       -0.43      1.33 o
   4   4   8       10.70       10.10      2.11 o
  -5   5   8        1.25       -0.27      1.86 o
  -4   5   8        4.75        6.64      1.59 o
  -3   5   8       55.31       59.51      3.19 o
  -2   5   8       31.98       23.11      1.59 o
  -1   5   8       79.01      108.40      9.83 o
   0   5   8      276.60      275.76     10.66 o
   1   5   8       40.63       38.46      1.88 o
   2   5   8      149.32      168.01      5.23 o
   3   5   8      259.97      302.38     11.50 o
   4   5   8       54.68       60.67      6.31 o
  -5   6   8        4.66       -0.53      2.39 o
  -4   6   8        1.29       -1.33      1.33 o
  -3   6   8       43.72       37.46      2.39 o
  -2   6   8       45.33       44.27      2.92 o
  -1   6   8      904.55      912.10     37.30 o
   0   6   8      257.24      309.39     40.64 o
   1   6   8       46.02       41.74      1.78 o
   2   6   8      357.39      351.74      9.96 o
   3   6   8      269.08      306.55     11.98 o
   4   6   8        3.48       -0.02      1.85 o
  -5   7   8        3.97        1.06      2.39 o
  -4   7   8       10.44        7.97      1.86 o
  -3   7   8       11.28       10.36      1.33 o
  -2   7   8       26.52       36.66      2.25 o
  -1   7   8      392.45      420.08     18.11 o
   0   7   8      147.28      205.38      7.97 o
   1   7   8      130.78      124.65      4.65 o
   2   7   8      167.62      155.19      6.38 o
   3   7   8       15.52       11.23      2.26 o
   4   7   8        0.68        2.85      2.04 o
  -4   8   8        0.04       -1.86      1.86 o
  -3   8   8        6.88        5.31      1.33 o
  -2   8   8        7.86       10.08      1.59 o
  -1   8   8       32.44       35.19      1.78 o
   0   8   8      136.58      191.32     12.62 o
   1   8   8      304.77      311.28     10.55 o
   2   8   8      879.96      909.51     34.56 o
   3   8   8        0.01       -2.52      2.52 o
   4   8   8        0.24       -0.05      1.59 o
  -4   9   8        0.07       -1.59      1.59 o
  -3   9   8        0.28       -1.06      1.33 o
  -2   9   8      146.62      156.23     10.23 o
  -1   9   8        1.45        1.63      1.46 o
   0   9   8        8.39        4.87      1.33 o
   1   9   8      424.18      434.04     16.49 o
   2   9   8       55.63       54.51      2.65 o
   3   9   8       39.53       42.22      2.99 o
   4   9   8       10.27       10.84      2.45 o
  -4  10   8        0.79        0.53      1.59 o
  -3  10   8       10.05       10.89      1.86 o
  -2  10   8        5.33        6.51      1.45 o
  -1  10   8       46.46       45.97      2.79 o
   0  10   8       42.93       43.10      2.77 o
   1  10   8      151.17      167.49      8.73 o
   2  10   8       29.49       29.05      1.88 o
   3  10   8       17.54       18.71      2.34 o
   4  10   8       78.65       82.96     15.18 o
  -4  11   8        0.39       -2.13      2.13 o
  -3  11   8        0.80        0.80      1.33 o
  -2  11   8        6.95        5.37      1.13 o
  -1  11   8      291.86      333.82     13.22 o
   0  11   8       19.94       18.59      1.99 o
   1  11   8      100.36       97.86      5.60 o
   2  11   8       79.54       75.65      3.93 o
   3  11   8        3.31        4.30      2.04 o
   4  11   8        0.14        0.27      2.80 o
  -4  12   8        0.45       -0.27      2.13 o
  -3  12   8       20.19       18.09      9.30 o
  -2  12   8        5.90        5.52      1.28 o
  -1  12   8       26.13       20.20      1.52 o
   0  12   8      143.98      154.01      8.50 o
   1  12   8        3.91       -2.01      2.01 o
   2  12   8       45.71       43.11      7.57 o
   3  12   8       39.37       33.92      4.32 o
  -4  13   8       23.12       23.91      6.91 o
  -3  13   8      151.04      162.89     17.60 o
  -2  13   8        3.41        2.30      1.08 o
  -1  13   8      442.14      490.53     26.28 o
   0  13   8       43.91       47.69      3.09 o
   1  13   8      137.79      155.80      9.93 o
   2  13   8       64.84       62.71      5.81 o
   3  13   8        1.51        0.78      1.52 o
  -3  14   8       50.64       49.06      7.00 o
  -2  14   8        6.98        7.90      2.39 o
  -1  14   8      137.27      150.93      8.75 o
   0  14   8        0.24       -0.41      1.57 o
   1  14   8        0.28       -1.59      1.59 o
   2  14   8        6.30        3.90      2.04 o
   3  14   8        0.81        3.36      2.45 o
  -3  15   8       35.07       32.29      5.65 o
  -2  15   8       11.83       15.74      2.30 o
  -1  15   8      143.37      143.03     10.07 o
   0  15   8       16.78       28.63      4.91 o
   1  15   8        0.11       -0.80      1.86 o
   2  15   8        0.51       -1.00      4.12 o
   3  15   8       24.46       27.91      7.36 o
  -3  16   8       16.10       12.26      3.45 o
  -2  16   8        0.01       -1.02      1.57 o
  -1  16   8        1.46        6.07      4.12 o
   0  16   8        0.08        1.10      4.91 o
   1  16   8        8.01        5.58      2.13 o
   2  16   8       14.20       10.63      3.19 o
  -2  17   8       11.10       12.39      2.72 o
  -1  17   8       32.08       27.15      4.52 o
   0  17   8       73.36       92.71      9.83 o
   1  17   8       10.34        6.91      2.92 o
   2  17   8       28.06       35.86     10.09 o
  -2  18   8        6.26        5.30      2.52 o
  -1  18   8        0.00        2.13      2.39 o
   0  18   8       15.47       10.36      3.19 o
   1  18   8        0.01       -0.53      2.39 o
  -1  19   8        0.82       -1.06      2.13 o
   0  19   8        1.25       -0.53      2.13 o
   1  19   8       10.11       15.94      4.52 o
  -5   1   9       13.34        9.22      2.36 o
  -4   1   9       33.38       36.53      2.77 o
  -3   1   9      979.99     1082.14     49.06 o
  -2   1   9      175.75      196.64     30.68 o
  -1   1   9       38.83       24.39      1.47 o
   0   1   9      221.38      219.19      7.59 o
   1   1   9        0.13       -0.73      0.73 o
   2   1   9        0.00        1.59      0.88 o
   3   1   9      111.39      107.99      4.32 o
   4   1   9        0.23       -1.50      1.50 o
  -5   2   9        6.38        5.91      2.30 o
  -4   2   9        0.16        0.27      1.59 o
  -3   2   9      224.31      252.92      9.10 o
  -2   2   9        4.92        0.33      1.59 o
  -1   2   9      215.57      205.57      7.13 o
   0   2   9      154.43      136.82      4.42 o
   1   2   9        7.38       13.13      0.95 o
   2   2   9        0.32       -0.93      0.93 o
   3   2   9      146.80      150.60      6.76 o
   4   2   9        0.64       -1.09      1.66 o
  -5   3   9        9.05        9.83      2.92 o
  -4   3   9       20.70       15.94      2.13 o
  -3   3   9        8.22        6.91      1.33 o
  -2   3   9       59.90       55.52      2.66 o
  -1   3   9      217.21      204.82      9.05 o
   0   3   9      437.29      460.84     18.41 o
   1   3   9        3.83        1.14      1.02 o
   2   3   9      223.81      223.98     11.82 o
   3   3   9        5.71        8.66      1.86 o
   4   3   9        0.21        0.42      1.59 o
  -5   4   9        1.65       -2.39      2.39 o
  -4   4   9       12.19       11.95      2.13 o
  -3   4   9        0.66       -0.27      1.06 o
  -2   4   9       28.79       32.41      1.86 o
  -1   4   9      150.92      151.58      6.91 o
   0   4   9        0.47        0.98      1.20 o
   1   4   9       12.31       16.57      1.20 o
   2   4   9      480.34      448.23     13.43 o
   3   4   9       26.55       22.37      2.04 o
   4   4   9        1.72       -1.72      1.72 o
  -5   5   9        1.00       -2.39      2.39 o
  -4   5   9      100.63      112.90      9.30 o
  -3   5   9       17.91       22.31      1.86 o
  -2   5   9        7.38        4.52      1.06 o
  -1   5   9       99.44      104.82     11.56 o
   0   5   9        0.12        0.00      1.20 o
   1   5   9       57.67       47.67      2.05 o
   2   5   9      656.42      739.02     23.09 o
   3   5   9        3.67        2.82      1.47 o
   4   5   9        3.03        1.34      1.73 o
  -5   6   9        3.21        0.00      3.19 o
  -4   6   9        0.26        1.33      1.59 o
  -3   6   9       46.28       44.10      2.92 o
  -2   6   9       48.15       68.54      5.05 o
  -1   6   9       66.71       85.63      5.71 o
   0   6   9       75.76       77.12      6.38 o
   1   6   9        0.00       -0.05      0.88 o
   2   6   9      638.85      697.89     21.42 o
   3   6   9        6.95       10.75      3.45 o
   4   6   9       32.17       29.75      4.32 o
  -4   7   9        0.80        0.80      1.86 o
  -3   7   9       84.42       85.81      5.84 o
  -2   7   9      315.69      370.53     24.84 o
  -1   7   9       14.79       17.49      6.38 o
   0   7   9       65.22       82.09      6.24 o
   1   7   9       76.97       84.84      3.47 o
   2   7   9       69.80       71.77      6.24 o
   3   7   9        0.30        2.48      3.32 o
   4   7   9        0.18       -1.83      2.23 o
  -4   8   9        1.20        0.27      1.59 o
  -3   8   9        0.01       -1.06      1.33 o
  -2   8   9       31.63       25.05      2.26 o
  -1   8   9      428.68      442.53     19.66 o
   0   8   9       25.31       20.01      3.45 o
   1   8   9      972.80     1003.17     42.85 o
   2   8   9        4.06        1.30      0.83 o
   3   8   9       19.61       20.51      2.01 o
   4   8   9        1.29        2.69      1.70 o
  -4   9   9        4.48        3.98      1.86 o
  -3   9   9        5.46        8.24      1.33 o
  -2   9   9       13.76       14.76      2.39 o
  -1   9   9        1.56        0.97      1.16 o
   0   9   9        2.39        2.32      1.20 o
   1   9   9     1020.46     1165.62     45.57 o
   2   9   9       10.58        8.86      1.33 o
   3   9   9      124.08      151.65      9.37 o
   4   9   9       10.12        9.83      2.66 o
  -4  10   9        1.26        2.39      1.59 o
  -3  10   9       14.44       11.69      2.13 o
  -2  10   9        0.65       -0.37      1.24 o
  -1  10   9       23.14       26.34      1.47 o
   0  10   9      279.65      351.64     47.82 o
   1  10   9      488.91      516.19     22.92 o
   2  10   9        0.18       -1.79      1.86 o
   3  10   9        3.60        4.16      1.40 o
   4  10   9        1.41        1.06      2.13 o
  -4  11   9        8.59        7.44      2.66 o
  -3  11   9       52.32       52.86      4.52 o
  -2  11   9        1.64        5.25      1.52 o
  -1  11   9       23.67       21.53      1.66 o
   0  11   9       64.81       68.37      4.14 o
   1  11   9        6.39        2.54      1.97 o
   2  11   9       16.75       12.40      1.40 o
   3  11   9       21.49       20.84      2.87 o
  -4  12   9        2.58        2.66      1.86 o
  -3  12   9        6.15        6.38      1.86 o
  -2  12   9       37.72       42.77      2.82 o
  -1  12   9        7.48        4.57      1.08 o
   0  12   9      106.99      140.02      6.84 o
   1  12   9      253.66      311.94     20.09 o
   2  12   9       27.49       23.81      2.29 o
   3  12   9        0.90       -1.76      3.45 o
  -3  13   9        2.77        1.52      3.59 o
  -2  13   9      547.86      650.60     40.34 o
  -1  13   9       58.42       54.78      4.25 o
   0  13   9        0.25       -2.95      3.45 o
   1  13   9       32.92       30.22      5.31 o
   2  13   9       12.53       13.39      2.16 o
   3  13   9        6.73        5.60      4.91 o
  -3  14   9       11.68       16.57      6.91 o
  -2  14   9      145.26      158.84     13.97 o
  -1  14   9       47.45       51.36      4.15 o
   0  14   9        8.57       10.85      2.26 o
   1  14   9       18.65       20.01      5.18 o
   2  14   9       40.60       50.13      5.81 o
   3  14   9        0.00       -1.07      3.05 o
  -3  15   9        3.73        1.56      2.08 o
  -2  15   9        4.95        6.27      1.47 o
  -1  15   9        0.12       -0.87      1.59 o
   0  15   9       23.96       28.13      3.45 o
   1  15   9        7.82        9.03      2.39 o
   2  15   9      120.57      119.42     16.44 o
  -3  16   9        3.13        1.06     11.16 o
  -2  16   9        5.57        8.65      1.97 o
  -1  16   9       39.67       41.84      5.31 o
   0  16   9        1.87        0.39      2.56 o
   1  16   9       40.75       49.41      7.97 o
   2  16   9       75.53       91.14     19.57 o
  -2  17   9        0.55       -1.49      1.86 o
  -1  17   9        1.73       -0.63      1.85 o
   0  17   9        0.68        2.92      2.66 o
   1  17   9       13.98       10.63      3.45 o
   2  17   9        6.83        2.92      5.31 o
  -1  18   9        7.58        1.00      2.23 o
   0  18   9       25.68       24.71      5.58 o
   1  18   9        3.66        7.44      2.92 o
   0  19   9       24.74       22.58      5.31 o
  -5   0  10        1.51        3.19      2.92 o
  -4   0  10        5.00        5.84      1.59 o
  -3   0  10        0.03       -1.86      3.98 o
  -2   0  10      154.97      185.69      9.30 o
  -1   0  10       36.31       51.01      3.72 o
   0   0  10     1007.69     1092.10     45.43 o
   1   0  10       24.92       27.36      1.59 o
   2   0  10       11.45       10.09      1.33 o
   3   0  10       59.45       49.41      3.98 o
   4   0  10       19.67       17.53      5.31 o
  -5   1  10        0.00       -1.45      2.52 o
  -4   1  10       10.16       10.78      2.79 o
  -3   1  10      371.73      433.45     20.85 o
  -2   1  10       38.14       37.66      2.11 o
  -1   1  10      125.75      122.86     10.23 o
   0   1  10      930.68      847.40     26.76 o
   1   1  10       80.47       80.62      2.45 o
   2   1  10        2.39        0.89      0.83 o
   3   1  10       47.70       40.76      6.11 o
   4   1  10       13.04       10.01      3.59 o
  -5   2  10        6.38        5.72      1.97 o
  -4   2  10        1.92        3.08      1.99 o
  -3   2  10       63.17       71.78      3.88 o
  -2   2  10       37.54       48.58      5.84 o
  -1   2  10       29.29       25.81      1.59 o
   0   2  10       80.29       72.56      2.49 o
   1   2  10       30.52       31.83      1.43 o
   2   2  10        7.11        5.83      0.83 o
   3   2  10       96.82       91.68      5.16 o
   4   2  10        3.65        3.16      2.26 o
  -5   3  10        0.40       -1.39      5.18 o
  -4   3  10        1.13        0.00      1.33 o
  -3   3  10        0.75        5.05      1.33 o
  -2   3  10       25.67       23.60      2.66 o
  -1   3  10        5.86        6.53      1.91 o
   0   3  10       15.80       23.85      1.52 o
   1   3  10      161.16      158.76      4.96 o
   2   3  10      206.32      199.93      6.19 o
   3   3  10       24.76       15.54      1.69 o
   4   3  10       25.74       26.70      4.25 o
  -5   4  10        0.74        4.25      3.98 o
  -4   4  10        7.52       10.89      2.39 o
  -3   4  10       13.30       13.02      1.59 o
  -2   4  10        0.74        1.06      1.06 o
  -1   4  10       53.04       38.45      2.25 o
   0   4  10      179.20      185.42      8.90 o
   1   4  10       74.96       64.36      2.53 o
   2   4  10      611.71      616.26     21.43 o
   3   4  10       10.86        7.12      1.47 o
   4   4  10        8.80        7.07      2.79 o
  -4   5  10       16.09       14.88      2.66 o
  -3   5  10        6.50        3.19      1.33 o
  -2   5  10        0.20       15.88     12.09 o
  -1   5  10      256.05      253.71     12.86 o
   0   5  10       62.15       53.30      2.41 o
   1   5  10       42.76       49.13      2.05 o
   2   5  10      334.45      336.50     11.50 o
   3   5  10       10.75        9.49      1.59 o
   4   5  10        0.76        0.70      2.79 o
  -4   6  10        0.38        4.25      1.59 o
  -3   6  10        0.84       22.05      2.66 o
  -2   6  10      179.79      180.20     10.69 o
  -1   6  10      186.91      220.27     11.30 o
   0   6  10       31.01       24.89      2.66 o
   1   6  10       54.97       56.99      2.29 o
   2   6  10       27.46       18.74      1.47 o
   3   6  10       58.35       66.48      4.65 o
   4   6  10        2.18        2.99      2.79 o
  -4   7  10       23.36       18.60      2.92 o
  -3   7  10        0.44        0.27      1.06 o
  -2   7  10       83.05       88.32      4.87 o
  -1   7  10       95.19       99.59      5.11 o
   0   7  10        4.42        0.24      1.99 o
   1   7  10      269.99      280.59      9.40 o
   2   7  10        2.75        1.04      1.86 o
   3   7  10        9.23        8.50      1.57 o
   4   7  10        1.51        2.38      1.88 o
  -4   8  10       37.48       26.57      4.52 o
  -3   8  10       18.94       26.30      3.72 o
  -2   8  10      223.69      208.25     15.67 o
  -1   8  10       40.92       53.56      5.45 o
   0   8  10       18.80       18.67      1.86 o
   1   8  10      110.25      103.99      3.83 o
   2   8  10       36.81       39.26      1.81 o
   3   8  10        0.30       -3.00      4.78 o
   4   8  10       52.83       53.93     11.42 o
  -4   9  10       10.33        4.52      2.39 o
  -3   9  10        6.73        6.11      1.59 o
  -2   9  10        2.39        1.73      1.59 o
  -1   9  10        0.74       -1.80      2.13 o
   0   9  10       12.61        7.57      1.86 o
   1   9  10      334.28      365.06     14.18 o
   2   9  10       13.90       15.51      1.52 o
   3   9  10        0.34       -0.93      2.39 o
   4   9  10        0.05        1.06      1.86 o
  -4  10  10        0.01       -1.06      3.45 o
  -3  10  10        0.69       -1.33      1.33 o
  -2  10  10        1.36        1.15      1.66 o
  -1  10  10        0.51        2.88      1.59 o
   0  10  10        0.30       -0.85      0.92 o
   1  10  10        0.31        1.08      2.26 o
   2  10  10       40.74       54.26      4.66 o
   3  10  10       29.86       32.34      4.52 o
  -4  11  10        3.45        0.53      2.66 o
  -3  11  10        0.92        0.45      1.50 o
  -2  11  10       56.70       54.79      7.31 o
  -1  11  10       36.34       34.25      2.07 o
   0  11  10       26.63       28.47      2.26 o
   1  11  10       99.84       93.70      6.91 o
   2  11  10       29.61       29.56      2.41 o
   3  11  10        0.29        0.04      2.79 o
  -4  12  10       20.44       17.80      8.77 o
  -3  12  10        8.64        7.28      2.14 o
  -2  12  10      168.71      179.65     13.73 o
  -1  12  10        8.50        7.01      1.16 o
   0  12  10        9.10        6.32      3.45 o
   1  12  10       24.47       27.49      2.29 o
   2  12  10        0.38        0.00      1.86 o
   3  12  10        0.18        0.11      2.16 o
  -3  13  10        1.92        1.63      2.79 o
  -2  13  10       90.01       95.95      8.36 o
  -1  13  10        6.43        2.33      1.03 o
   0  13  10        0.03        1.43      1.64 o
   1  13  10       92.94      101.81      8.08 o
   2  13  10       10.78       14.43      3.72 o
   3  13  10        0.11       -2.67      2.92 o
  -3  14  10       11.70       11.59      4.65 o
  -2  14  10        5.88        3.79      2.05 o
  -1  14  10        4.05        1.54      2.13 o
   0  14  10       12.28       16.89      6.77 o
   1  14  10       28.91       24.61      3.78 o
   2  14  10        0.39       -0.37      1.46 o
   3  14  10        6.12        4.59      3.19 o
  -3  15  10        2.59        0.63      3.98 o
  -2  15  10        4.25        3.48      1.66 o
  -1  15  10       61.23       57.12      6.16 o
   0  15  10        0.05       -1.77      1.77 o
   1  15  10        4.66        4.78      2.66 o
   2  15  10       57.20       66.48     14.14 o
  -2  16  10        1.03        0.55      1.61 o
  -1  16  10       84.37       91.53     13.05 o
   0  16  10       13.28       12.58      3.11 o
   1  16  10        0.27       -2.13      2.13 o
   2  16  10       50.82       48.76     11.59 o
  -2  17  10        4.63        4.52      4.78 o
  -1  17  10        5.09        4.55      2.00 o
   0  17  10       14.53       14.66      3.69 o
   1  17  10        6.33        3.19      2.66 o
  -1  18  10        0.24        0.10      4.38 o
   0  18  10       17.91       12.75      3.72 o
   1  18  10        0.42       -0.80      2.13 o
  -5   1  11        0.04       -0.69      1.85 o
  -4   1  11        4.40        3.52      1.40 o
  -3   1  11      584.11      686.68     32.87 o
  -2   1  11      164.97      184.62      9.83 o
  -1   1  11       86.03       65.27      2.72 o
   0   1  11      231.23      229.92      7.04 o
   1   1  11       68.50       65.79      2.36 o
   2   1  11       41.89       46.76      2.07 o
   3   1  11       29.64       32.87      3.19 o
   4   1  11        2.16        0.12      2.92 o
  -4   2  11       47.47       43.71      5.17 o
  -3   2  11      118.69      136.23      6.34 o
  -2   2  11        2.70        2.36      0.68 o
  -1   2  11       29.14       26.58      1.99 o
   0   2  11      186.12      226.61      7.88 o
   1   2  11      335.79      342.51     10.51 o
   2   2  11      153.26      143.02      5.47 o
   3   2  11        3.56        0.59      5.71 o
   4   2  11        1.08        2.98      1.66 o
  -4   3  11        0.35        1.33      1.33 o
  -3   3  11       77.20       76.77      4.52 o
  -2   3  11       46.17       51.10      2.60 o
  -1   3  11       15.22       14.61      2.00 o
   0   3  11       34.00       34.97      1.77 o
   1   3  11       64.54       72.46      2.55 o
   2   3  11      190.33      182.88      6.59 o
   3   3  11       49.37       41.88      3.66 o
   4   3  11        0.82        2.26      1.88 o
  -4   4  11        0.90        2.92      1.59 o
  -3   4  11        7.34        8.50      1.33 o
  -2   4  11       51.17       47.41      3.70 o
  -1   4  11       12.96        7.98      1.40 o
   0   4  11       95.95      108.02      3.72 o
   1   4  11      154.83      146.76      5.11 o
   2   4  11       14.91       13.86      3.05 o
   3   4  11        7.67        7.53      1.40 o
   4   4  11        4.51        3.96      2.16 o
  -4   5  11        0.19       -1.33      1.33 o
  -3   5  11        1.72        1.86      1.33 o
  -2   5  11       54.39       63.61      4.22 o
  -1   5  11       28.27       27.64      2.52 o
   0   5  11       77.55       82.80      3.34 o
   1   5  11       93.90       82.73      2.90 o
   2   5  11       72.06       78.88      3.29 o
   3   5  11       13.21       16.71      1.91 o
   4   5  11        3.32        3.45      2.25 o
  -4   6  11       28.40       32.94      4.78 o
  -3   6  11       62.72       64.29      5.84 o
  -2   6  11       17.81       16.25      3.14 o
  -1   6  11      124.33      159.39      8.11 o
   0   6  11        1.71        1.53      0.76 o
   1   6  11       12.52       10.28      1.46 o
   2   6  11       30.17       25.41      1.52 o
   3   6  11       26.13       27.64      2.92 o
   4   6  11       17.14       13.32      7.97 o
  -4   7  11      106.51      103.34     16.20 o
  -3   7  11        0.10       -1.06      1.06 o
  -2   7  11       11.53        6.87      2.15 o
  -1   7  11        0.45        2.57      2.14 o
   0   7  11       48.82       50.25      2.25 o
   1   7  11      146.61      156.23      5.43 o
   2   7  11       81.62       82.88      4.27 o
   3   7  11       75.45       80.80      7.31 o
   4   7  11        0.55        0.27      2.39 o
  -4   8  11       11.08       14.61      4.78 o
  -3   8  11       27.66       20.99      2.39 o
  -2   8  11       14.19       16.35      2.16 o
  -1   8  11       41.33       30.31      3.24 o
   0   8  11      155.54      147.86      5.55 o
   1   8  11      334.04      362.53     16.19 o
   2   8  11       76.65       83.94      3.93 o
   3   8  11       12.03       10.47      4.91 o
   4   8  11        0.24       -0.53      2.39 o
  -4   9  11        6.08        1.86      2.92 o
  -3   9  11       12.12        9.81      2.16 o
  -2   9  11      148.62      174.39     10.99 o
  -1   9  11        2.36        3.00      7.17 o
   0   9  11      294.34      338.25     14.84 o
   1   9  11       80.48       89.69      4.02 o
   2   9  11       27.53       26.84      2.16 o
   3   9  11        6.27        5.77      3.05 o
  -4  10  11        0.53        1.06      3.72 o
  -3  10  11        4.61        7.99      2.38 o
  -2  10  11       77.90       82.07      5.73 o
  -1  10  11        2.16        2.55      2.13 o
   0  10  11      134.55      150.69      6.58 o
   1  10  11        9.20        7.66      1.61 o
   2  10  11        9.46        7.42      1.73 o
   3  10  11        0.54        0.50      1.72 o
  -4  11  11        7.32       -1.33      3.19 o
  -3  11  11       14.03        9.15      4.52 o
  -2  11  11       13.70       11.08      2.08 o
  -1  11  11       13.34       12.79      2.39 o
   0  11  11        3.84        3.30      1.21 o
   1  11  11       52.21       52.75      4.52 o
   2  11  11        2.36        3.92      1.99 o
   3  11  11        2.79        4.25      2.92 o
  -3  12  11      100.54       91.52     13.52 o
  -2  12  11        3.79        4.92      5.18 o
  -1  12  11        0.97        0.16      3.19 o
   0  12  11        9.47        9.45      2.26 o
   1  12  11      242.06      266.37     18.65 o
   2  12  11       22.62       21.70      2.38 o
   3  12  11        8.05        8.50      3.19 o
  -3  13  11       34.29       34.29      6.13 o
  -2  13  11        0.54        2.70      4.38 o
  -1  13  11       14.16       17.79      1.97 o
   0  13  11       15.59       16.47      2.14 o
   1  13  11        0.01       -2.22      2.36 o
   2  13  11       16.25       15.06      2.41 o
   3  13  11        8.43        4.75      6.64 o
  -3  14  11       25.83       22.49      4.88 o
  -2  14  11      188.40      206.90     28.43 o
  -1  14  11        1.79        0.65      1.02 o
   0  14  11        3.90        1.08      2.13 o
   1  14  11       20.82       15.05      2.52 o
   2  14  11        0.08        2.77      1.40 o
  -2  15  11       15.90       14.72      3.66 o
  -1  15  11       57.45       58.74      7.80 o
   0  15  11       37.57       35.09      4.67 o
   1  15  11        7.46        9.27      3.72 o
   2  15  11       16.10       14.08      3.42 o
  -2  16  11        1.73        3.64      3.59 o
  -1  16  11        0.15       -1.27      5.84 o
   0  16  11       34.54       35.64      5.89 o
   1  16  11       26.89       41.76      8.10 o
  -1  17  11        0.28       -1.03      2.79 o
   0  17  11        1.22       -2.26      2.26 o
   1  17  11        6.93        9.03      3.45 o
  -4   0  12      303.40      315.33     47.82 o
  -3   0  12      998.41     1151.07     93.51 o
  -2   0  12       10.09        8.77      1.33 o
  -1   0  12       15.27       26.83      2.13 o
   0   0  12       37.13       35.86      2.13 o
   1   0  12       46.30       50.47      2.39 o
   2   0  12       70.58       68.27      4.25 o
   3   0  12       21.91       26.57      3.72 o
   4   0  12       22.40       18.06     11.16 o
  -4   1  12        1.91       -0.09      1.43 o
  -3   1  12        4.40        6.82      1.66 o
  -2   1  12      132.03      150.74      5.41 o
  -1   1  12      573.28      607.03     21.25 o
   0   1  12      323.84      307.15      9.80 o
   1   1  12       75.20       70.15      2.38 o
   2   1  12       14.99       15.19      1.21 o
   3   1  12        3.18       -1.50      1.50 o
   4   1  12        0.59       -2.22      2.56 o
  -4   2  12        6.64        9.84      5.58 o
  -3   2  12       18.95       19.90      1.61 o
  -2   2  12        0.00        0.44      0.51 o
  -1   2  12      680.40      696.68     23.93 o
   0   2  12        4.99        4.27      1.13 o
   1   2  12       39.66       38.08      1.69 o
   2   2  12        3.94        1.73      1.13 o
   3   2  12       37.44       36.54      3.19 o
   4   2  12        1.17        2.22      2.45 o
  -4   3  12        8.25        5.25      1.78 o
  -3   3  12        1.35        3.47      1.03 o
  -2   3  12       52.70       58.29      3.85 o
  -1   3  12       18.16       14.88      1.88 o
   0   3  12        0.10       -2.66      2.66 o
   1   3  12      371.84      383.63     12.97 o
   2   3  12        7.42        9.27      1.78 o
   3   3  12        0.38       -0.63      1.52 o
   4   3  12       18.82       24.44      6.49 o
  -4   4  12       10.43        7.44      2.13 o
  -3   4  12       15.85       13.81      2.39 o
  -2   4  12      138.51      155.99      8.99 o
  -1   4  12       56.90       49.57      2.67 o
   0   4  12        5.60        6.64      1.19 o
   1   4  12        9.66        6.45      2.52 o
   2   4  12       22.55       15.45      1.57 o
   3   4  12       24.99       28.20      2.94 o
   4   4  12       60.96       51.34     12.12 o
  -4   5  12        6.83        8.50      2.13 o
  -3   5  12        1.04        3.58      1.46 o
  -2   5  12       64.58       77.00      5.60 o
  -1   5  12       34.00       33.70      2.64 o
   0   5  12        2.48        2.76      1.20 o
   1   5  12      423.06      454.54     16.03 o
   2   5  12      173.51      188.47      9.12 o
   3   5  12       27.01       29.86      3.10 o
   4   5  12        6.58        4.29      2.53 o
  -4   6  12        3.54        2.66      2.13 o
  -3   6  12        3.87        0.00      1.59 o
  -2   6  12       71.52       72.55      4.77 o
  -1   6  12      138.03      130.99     10.76 o
   0   6  12        2.63        5.11      3.05 o
   1   6  12      229.13      224.21      9.41 o
   2   6  12       14.63       10.11      1.28 o
   3   6  12        0.77        1.77      1.40 o
   4   6  12        1.60       -1.86      3.19 o
  -4   7  12        4.07        3.45      2.66 o
  -3   7  12        5.10        1.13      2.05 o
  -2   7  12      101.49      144.90     12.08 o
  -1   7  12       59.67       58.24      5.18 o
   0   7  12      171.66      197.96      8.66 o
   1   7  12      156.86      156.20      5.91 o
   2   7  12        4.79        4.49      1.02 o
   3   7  12        5.49        4.14      1.86 o
  -4   8  12        0.15       -0.53      3.19 o
  -3   8  12        3.51        4.18      2.01 o
  -2   8  12        0.29       -0.39      1.64 o
  -1   8  12        7.94        8.28      2.04 o
   0   8  12      284.21      329.16     19.45 o
   1   8  12      112.58      112.58      5.01 o
   2   8  12       53.87       52.72      3.57 o
   3   8  12       20.07       23.85      3.33 o
  -4   9  12        0.16        3.72      2.92 o
  -3   9  12       36.44       35.10      5.45 o
  -2   9  12       12.60       11.18      2.01 o
  -1   9  12       13.96       18.41      3.45 o
   0   9  12      211.68      245.20     11.33 o
   1   9  12        7.68        7.81      1.28 o
   2   9  12        1.08        0.60      1.08 o
   3   9  12        0.22        3.24      1.46 o
  -4  10  12        0.18       -1.86      3.72 o
  -3  10  12        1.66       -1.85      1.85 o
  -2  10  12       29.84       26.57      3.18 o
  -1  10  12        0.25        1.23      3.19 o
   0  10  12        5.43        3.43      3.05 o
   1  10  12        6.29        5.31      1.33 o
   2  10  12        0.18        0.13      1.16 o
   3  10  12       79.53       98.03     17.53 o
  -3  11  12        3.70        2.05      5.71 o
  -2  11  12       22.47       24.16      3.28 o
  -1  11  12        3.48        2.52      2.53 o
   0  11  12      140.99      147.73      7.60 o
   1  11  12        0.15        2.25      1.97 o
   2  11  12       18.78       21.49      2.70 o
   3  11  12        6.39        6.91      2.66 o
  -3  12  12        0.06       -2.85      2.85 o
  -2  12  12        8.80        3.45      2.05 o
  -1  12  12       25.78       34.25      4.51 o
   0  12  12       97.02       90.99      6.21 o
   1  12  12       65.05       62.85      4.77 o
   2  12  12       14.88       18.33      2.76 o
   3  12  12       21.23       26.83      5.84 o
  -3  13  12        8.98        3.40      2.92 o
  -2  13  12       99.58       82.01     12.52 o
  -1  13  12       39.61       42.12      6.16 o
   0  13  12      125.74      149.36     13.83 o
   1  13  12       22.28       24.62      2.80 o
   2  13  12        1.20        1.33      1.33 o
  -2  14  12       56.55       57.04     11.69 o
  -1  14  12        0.94       -2.32      3.04 o
   0  14  12        4.40        3.79      1.26 o
   1  14  12        4.00        3.54      1.73 o
   2  14  12        0.59        0.07      1.02 o
  -2  15  12       87.90       80.57     15.18 o
  -1  15  12        7.24        8.61      2.41 o
   0  15  12        4.27        2.25      4.91 o
   1  15  12        7.52        8.08      2.65 o
   2  15  12       10.34        8.50      4.25 o
  -2  16  12        4.73        4.05      3.51 o
  -1  16  12        0.53        1.98      1.40 o
   0  16  12        9.91       10.28      2.64 o
   1  16  12        7.43        5.05      4.52 o
  -1  17  12        9.73       21.02      6.15 o
   0  17  12       22.86       17.71      5.62 o
  -4   1  13      257.10      246.03     34.24 o
  -3   1  13        0.01       -0.83      0.83 o
  -2   1  13        4.91        4.18      0.94 o
  -1   1  13       10.09        8.74      2.26 o
   0   1  13        2.81        3.92      1.06 o
   1   1  13       50.28       44.48      2.39 o
   2   1  13      101.55      101.75      5.06 o
   3   1  13       13.01       15.30      2.44 o
   4   1  13        1.04        5.02      5.45 o
  -4   2  13       26.34       22.42      4.24 o
  -3   2  13       10.12       12.60      1.46 o
  -2   2  13        0.25       -0.89      1.02 o
  -1   2  13        1.17        1.33      0.64 o
   0   2  13       27.73       19.13      1.52 o
   1   2  13        0.57       -0.56      0.75 o
   2   2  13       57.88       45.97      2.68 o
   3   2  13        4.36        5.36      1.97 o
   4   2  13        7.55        7.21      3.39 o
  -4   3  13        3.62        2.66      2.02 o
  -3   3  13        6.29        8.39      1.45 o
  -2   3  13       63.98       71.94      3.82 o
  -1   3  13       87.27       80.78      4.20 o
   0   3  13       40.79       47.77      2.97 o
   1   3  13       16.05       11.52      1.33 o
   2   3  13       18.71       26.19      2.39 o
   3   3  13       11.52       14.94      2.34 o
   4   3  13       66.02       65.62     33.21 o
  -4   4  13        0.69        0.27      2.92 o
  -3   4  13       18.24       14.86      2.13 o
  -2   4  13        1.55        0.45      1.86 o
  -1   4  13       43.28       34.89      3.32 o
   0   4  13        6.83        5.58      1.21 o
   1   4  13      725.78      765.09     32.68 o
   2   4  13       13.57       10.73      1.33 o
   3   4  13        3.77        5.10      1.97 o
  -4   5  13        4.90        5.05      2.66 o
  -3   5  13        2.07       -2.46      3.85 o
  -2   5  13        4.87        5.14      1.85 o
  -1   5  13        3.17        4.20      1.47 o
   0   5  13       18.72       16.98      3.98 o
   1   5  13      550.14      657.50     26.31 o
   2   5  13       14.46       15.94      1.50 o
   3   5  13        6.96        8.64      1.86 o
  -4   6  13        0.86       -1.59      2.39 o
  -3   6  13       38.78       25.92      4.78 o
  -2   6  13       58.46       49.31      5.58 o
  -1   6  13       77.17       77.11      5.59 o
   0   6  13        9.41        7.13      3.59 o
   1   6  13      207.23      211.79     10.63 o
   2   6  13       94.41       98.19      6.19 o
   3   6  13        4.64        3.19      3.45 o
  -4   7  13        0.24        5.58      3.72 o
  -3   7  13      147.48      157.81     18.89 o
  -2   7  13        7.63        9.03      3.01 o
  -1   7  13        0.55       -0.87      1.91 o
   0   7  13       77.17       85.74      4.84 o
   1   7  13        9.99       10.37      3.19 o
   2   7  13        2.19        2.28      1.40 o
   3   7  13       17.52       18.82      2.68 o
  -4   8  13        0.14       -0.85      3.82 o
  -3   8  13       19.95       20.10      3.70 o
  -2   8  13       14.31       14.18      2.49 o
  -1   8  13       71.37       65.24      5.74 o
   0   8  13      568.18      597.96     28.41 o
   1   8  13        5.76        4.62      2.39 o
   2   8  13       25.27       22.76      1.97 o
   3   8  13        0.46       15.70      6.24 o
  -3   9  13        1.11        1.59      4.12 o
  -2   9  13       14.57       14.75      2.44 o
  -1   9  13       12.77       13.02      3.59 o
   0   9  13      428.27      504.73     32.03 o
   1   9  13       61.52       69.52      3.77 o
   2   9  13       84.52       99.28      8.04 o
   3   9  13        1.15        3.19      2.39 o
  -3  10  13        0.53        0.71      3.63 o
  -2  10  13        2.80        0.01      1.88 o
  -1  10  13      159.99      168.18     15.66 o
   0  10  13      281.33      310.00     18.13 o
   1  10  13        9.37        9.43      1.31 o
   2  10  13       10.07       10.87      1.99 o
   3  10  13        9.34        9.30      3.19 o
  -3  11  13        2.94        1.43      7.17 o
  -2  11  13        0.43        2.52      3.85 o
  -1  11  13        0.00        0.36      1.40 o
   0  11  13       41.45       45.80      4.91 o
   1  11  13       17.58       12.90      3.72 o
   2  11  13        0.05        0.27      2.39 o
  -3  12  13       15.76        7.86      3.72 o
  -2  12  13        0.11        3.30      2.36 o
  -1  12  13       11.34       12.08      2.72 o
   0  12  13       84.80      102.00     10.35 o
   1  12  13        0.10       -1.40      1.40 o
   2  12  13       27.11       25.77      5.58 o
  -3  13  13      127.11      128.74     40.24 o
  -2  13  13        2.80       18.48      5.35 o
  -1  13  13        3.72        6.83      3.32 o
   0  13  13        4.60        5.42      1.80 o
   1  13  13        2.80        3.62      2.05 o
   2  13  13        0.25        1.06      1.33 o
  -2  14  13        3.79        3.09      3.70 o
  -1  14  13        3.41        0.77      4.38 o
   0  14  13        1.26        0.37      0.79 o
   1  14  13       34.15       35.79      7.04 o
   2  14  13       21.17       19.92      5.31 o
  -2  15  13        0.01        3.68      3.18 o
  -1  15  13        1.56       -0.72      4.78 o
   0  15  13        0.46        0.28      1.02 o
   1  15  13       39.86       35.53      7.10 o
  -1  16  13        4.44        5.05      3.66 o
   0  16  13       13.25        2.46      2.60 o
  -4   0  14        4.15        5.58      2.66 o
  -3   0  14       33.79       40.64      4.25 o
  -2   0  14      131.83      139.20      9.83 o
  -1   0  14      438.11      458.25     24.97 o
   0   0  14        7.35        5.84      1.59 o
   1   0  14       18.13       15.94      1.59 o
   2   0  14        7.09        8.77      1.86 o
   3   0  14       21.14       14.08      2.92 o
  -4   1  14       68.84       62.15     11.06 o
  -3   1  14        0.05       -0.05      0.88 o
  -2   1  14        6.77        7.85      1.02 o
  -1   1  14        3.68        3.20      0.75 o
   0   1  14      340.39      360.85     15.54 o
   1   1  14        0.00        0.59      0.76 o
   2   1  14        0.11       -0.17      1.06 o
   3   1  14       16.00        9.50      2.61 o
  -4   2  14        2.44       -2.31      4.91 o
  -3   2  14        4.41        2.44      0.73 o
  -2   2  14       66.91       68.13      3.57 o
  -1   2  14        8.65        5.62      3.19 o
   0   2  14       27.96       33.79      2.26 o
   1   2  14        3.51       -0.53      1.28 o
   2   2  14      211.82      221.00     14.83 o
   3   2  14        0.01       -1.69      1.69 o
  -4   3  14        6.83        2.38      2.97 o
  -3   3  14        2.60        3.34      2.13 o
  -2   3  14        2.10       -0.09      1.66 o
  -1   3  14       27.37       25.13      2.38 o
   0   3  14        8.87        8.35      2.52 o
   1   3  14        2.66        3.76      1.13 o
   2   3  14      106.62      108.62      7.14 o
   3   3  14       60.39       69.48      9.26 o
  -4   4  14        0.28        0.23      2.26 o
  -3   4  14        5.80        6.02      2.23 o
  -2   4  14        0.06       -0.32      3.32 o
  -1   4  14       32.80       35.98      2.95 o
   0   4  14       73.32       86.26      3.82 o
   1   4  14      242.44      261.36     12.94 o
   2   4  14        3.29        3.70      1.86 o
   3   4  14       30.31       27.39      4.39 o
  -4   5  14       10.77        8.90      4.65 o
  -3   5  14        2.05        4.91      2.52 o
  -2   5  14       25.59       24.58      4.65 o
  -1   5  14        0.65        6.82      1.97 o
   0   5  14      163.77      171.81      7.32 o
   1   5  14      254.04      262.33     12.79 o
   2   5  14        4.38        6.84      1.57 o
   3   5  14        0.75       -0.35      1.86 o
  -4   6  14        0.08        2.02      2.18 o
  -3   6  14       10.58       10.85      3.55 o
  -2   6  14       48.47       42.93      4.52 o
  -1   6  14       13.52       13.88      1.88 o
   0   6  14       73.46       77.58      4.41 o
   1   6  14        0.53        1.75      1.25 o
   2   6  14       47.96       50.85      3.63 o
   3   6  14        0.60       -0.96      1.57 o
  -4   7  14        2.14        2.68      2.20 o
  -3   7  14       34.68       42.38      7.15 o
  -2   7  14       58.62       62.79      6.39 o
  -1   7  14       18.72       24.00      2.56 o
   0   7  14      161.81      170.08     11.04 o
   1   7  14        8.97       12.06      1.37 o
   2   7  14        8.48        8.02      1.47 o
   3   7  14        9.77        4.14      1.78 o
  -3   8  14       38.20       33.17      5.93 o
  -2   8  14       13.84       15.32      3.98 o
  -1   8  14       52.63       66.38      6.12 o
   0   8  14       33.65       30.76      2.71 o
   1   8  14       17.41       21.09      2.35 o
   2   8  14       31.46       30.86      2.94 o
   3   8  14       21.06       19.92      4.78 o
  -3   9  14        1.02        7.44      3.76 o
  -2   9  14        1.64        0.23      2.92 o
  -1   9  14       40.78       41.65      5.26 o
   0   9  14       62.77       64.55      5.58 o
   1   9  14       10.75       13.17      1.57 o
   2   9  14        6.61        9.06      1.69 o
   3   9  14        9.24       10.36      3.19 o
  -3  10  14       10.05       11.47      5.84 o
  -2  10  14       18.88       21.63      3.45 o
  -1  10  14        3.93        3.60      5.98 o
   0  10  14        5.57        5.78      3.85 o
   1  10  14        0.56       -0.94      0.94 o
   2  10  14       13.73       11.10      2.25 o
  -3  11  14       30.41       26.60      7.04 o
  -2  11  14        8.57        8.64      2.41 o
  -1  11  14       30.70       37.04      5.16 o
   0  11  14       32.35       31.05      3.38 o
   1  11  14        2.99        0.94      3.98 o
   2  11  14       23.41       25.50      4.62 o
  -2  12  14        9.17        7.66      3.19 o
  -1  12  14        1.60        1.61      1.64 o
   0  12  14        0.12       -0.27      1.33 o
   1  12  14        1.65       -1.33      1.64 o
   2  12  14        0.44       -0.68      1.46 o
  -2  13  14       11.94       15.00      5.60 o
  -1  13  14        2.33        1.47      3.18 o
   0  13  14       45.89       39.95      6.04 o
   1  13  14       17.30       13.37      2.99 o
  -2  14  14       29.83       25.30      7.83 o
  -1  14  14        3.09        6.25      3.38 o
   0  14  14        2.84        1.51      2.79 o
   1  14  14        1.43       -0.62      1.43 o
  -1  15  14       12.12       11.27      5.10 o
   0  15  14        0.20       -1.38      4.04 o
  -4   1  15      114.86       86.80     24.16 o
  -3   1  15        6.97        7.77      1.08 o
  -2   1  15       15.98       13.35      1.46 o
  -1   1  15       36.91       40.34      2.11 o
   0   1  15        1.51        0.35      0.71 o
   1   1  15        0.03       -0.18      0.95 o
   2   1  15       17.64       19.94      2.07 o
   3   1  15        1.36        1.61      1.46 o
  -4   2  15        5.48        5.07      2.45 o
  -3   2  15        2.58        3.15      1.33 o
  -2   2  15        7.31        6.86      3.45 o
  -1   2  15      155.60      166.53     10.83 o
   0   2  15       37.75       40.98      2.16 o
   1   2  15      138.15      133.02      8.05 o
   2   2  15        2.29        2.43      1.21 o
   3   2  15        3.38        1.25      1.28 o
  -4   3  15       10.35       10.89      3.94 o
  -3   3  15        0.43       -0.45      3.45 o
  -2   3  15       46.78       50.17      4.42 o
  -1   3  15        5.51        3.05      1.50 o
   0   3  15       38.19       46.74      3.04 o
   1   3  15       42.82       33.99      2.36 o
   2   3  15        0.11        2.62      2.26 o
   3   3  15        0.56       -1.85      1.85 o
  -4   4  15        1.06       -0.36      2.66 o
  -3   4  15        5.26        3.67      2.92 o
  -2   4  15        1.41        0.00      1.91 o
  -1   4  15        0.00        0.40      1.72 o
   0   4  15      309.21      349.87     18.75 o
   1   4  15        0.74       -1.05      1.40 o
   2   4  15       29.26       26.91      3.19 o
   3   4  15       12.11        7.66      2.16 o
  -3   5  15       40.12       39.92      6.57 o
  -2   5  15        2.07        0.77      2.26 o
  -1   5  15       33.52       40.91      3.72 o
   0   5  15       26.42       25.48      1.97 o
   1   5  15       25.07       22.71      2.32 o
   2   5  15        9.86       10.58      2.11 o
   3   5  15       73.92       68.37     11.83 o
  -3   6  15        5.59        7.75      4.91 o
  -2   6  15       35.02       28.93      4.02 o
  -1   6  15       16.15       10.38      5.18 o
   0   6  15       82.64       83.37      5.84 o
   1   6  15      113.16      115.20      7.07 o
   2   6  15        0.24        0.76      1.37 o
   3   6  15       11.56        6.85      2.41 o
  -3   7  15        1.24        4.37      2.45 o
  -2   7  15       25.94       24.74      4.40 o
  -1   7  15       22.85       18.77      2.49 o
   0   7  15       23.20       17.61      1.99 o
   1   7  15       35.84       34.91      2.53 o
   2   7  15        3.10        1.25      1.28 o
   3   7  15       11.12        9.55      3.11 o
  -3   8  15        0.12       -0.37      3.59 o
  -2   8  15        0.19       -0.95      2.15 o
  -1   8  15        6.45        5.97      2.25 o
   0   8  15       20.61       27.26      3.98 o
   1   8  15       68.59       77.04      6.72 o
   2   8  15        7.79        4.65      4.65 o
  -3   9  15        5.35        2.47      3.59 o
  -2   9  15       11.13        9.16      2.55 o
  -1   9  15       66.70       61.03      8.21 o
   0   9  15       79.39       93.61     11.07 o
   1   9  15        3.17        3.63      2.26 o
   2   9  15       13.50       17.72      3.27 o
  -3  10  15        9.36        1.59      3.14 o
  -2  10  15        5.45        3.09      4.65 o
  -1  10  15       43.67       50.85      6.78 o
   0  10  15        3.33        6.02      2.41 o
   1  10  15        0.48       -0.92      1.59 o
   2  10  15        0.10       -1.58      2.92 o
  -2  11  15        3.39       -2.34      2.61 o
  -1  11  15       19.88       24.28      4.66 o
   0  11  15        6.08       11.82      3.72 o
   1  11  15       21.35       22.59      3.30 o
   2  11  15        9.22        8.88      3.19 o
  -2  12  15        2.88       -0.11      3.82 o
  -1  12  15       30.06       38.71      8.96 o
   0  12  15       88.69       97.94     16.76 o
   1  12  15       28.74       26.71      7.04 o
  -2  13  15        0.12       -1.36      3.32 o
  -1  13  15        6.00        4.27      3.01 o
   0  13  15        1.74        0.64      4.65 o
   1  13  15        0.34       -2.21      2.56 o
  -1  14  15        2.27        0.52      3.44 o
   0  14  15        7.00        7.66      7.44 o
  -3   0  16        1.80        0.53      1.33 o
  -2   0  16       85.89       86.87      7.44 o
  -1   0  16       25.06       24.71      2.66 o
   0   0  16       32.96       35.60      3.45 o
   1   0  16      125.68      118.75     11.69 o
   2   0  16        3.65        4.52      2.39 o
   3   0  16        0.08        2.39      2.13 o
  -3   1  16       20.17       18.23      2.42 o
  -2   1  16       44.61       46.50      3.32 o
  -1   1  16        0.56        1.43      0.88 o
   0   1  16        6.83        5.43      1.59 o
   1   1  16       14.66       15.58      1.33 o
   2   1  16        3.67        1.10      1.37 o
   3   1  16        0.49        1.94      1.28 o
  -3   2  16        1.53        2.63      1.99 o
  -2   2  16      113.54      133.86     10.49 o
  -1   2  16        0.01       -1.61      1.61 o
   0   2  16        1.15        7.91      1.90 o
   1   2  16       22.61       20.07      2.11 o
   2   2  16        0.80        0.37      1.33 o
   3   2  16       37.05       33.96      5.49 o
  -3   3  16        0.03        7.02      4.78 o
  -2   3  16       13.74       12.05      2.52 o
  -1   3  16        8.35        8.81      1.72 o
   0   3  16       16.39       16.29      1.85 o
   1   3  16       42.02       35.73      2.90 o
   2   3  16       21.51       19.72      2.99 o
   3   3  16       20.60       20.45      4.26 o
  -3   4  16       52.65       55.90      8.07 o
  -2   4  16        1.79        1.39      2.72 o
  -1   4  16        0.29       -2.52      2.52 o
   0   4  16        2.54        4.61      1.52 o
   1   4  16       19.75       20.19      2.05 o
   2   4  16        1.14        1.63      1.21 o
   3   4  16        5.61        7.75      3.18 o
  -3   5  16        1.68        2.02      2.21 o
  -2   5  16        0.66        0.87      2.59 o
  -1   5  16        4.79        2.90      2.52 o
   0   5  16      183.60      211.36     14.46 o
   1   5  16        2.51        2.42      1.73 o
   2   5  16       27.04       27.21      3.96 o
  -3   6  16        5.57       -0.07      3.98 o
  -2   6  16       25.19       32.48      4.60 o
  -1   6  16        5.25       10.42      3.98 o
   0   6  16       69.34       72.26      4.87 o
   1   6  16        3.59        6.67      3.59 o
   2   6  16        0.01        0.15      1.28 o
  -3   7  16        6.27        5.64      3.72 o
  -2   7  16        0.33       -0.95      3.19 o
  -1   7  16      180.08      181.57     20.90 o
   0   7  16       77.33       75.84      8.19 o
   1   7  16        1.65        2.47      1.48 o
   2   7  16        3.87        2.77      1.52 o
  -3   8  16        2.56        3.50      3.51 o
  -2   8  16        0.18       -0.44      2.38 o
  -1   8  16      111.23      111.97     14.08 o
   0   8  16        2.33        3.61      2.52 o
   1   8  16       28.30       25.94      6.91 o
   2   8  16        1.34        2.52      1.50 o
  -3   9  16       13.57        8.44      4.65 o
  -2   9  16       15.21       10.79      4.34 o
  -1   9  16      122.46      133.26     20.43 o
   0   9  16        0.93        4.02      2.56 o
   1   9  16        0.19        1.66      1.70 o
   2   9  16        4.25        4.83      2.00 o
  -2  10  16       11.10        8.22      3.05 o
  -1  10  16       23.78       28.00      5.45 o
   0  10  16        0.49        3.97      1.97 o
   1  10  16        5.64        4.86      3.72 o
   2  10  16       65.11       61.41     16.75 o
  -2  11  16        0.73        1.43      2.21 o
  -1  11  16       36.01       30.45      8.35 o
   0  11  16       10.99       17.16     11.69 o
   1  11  16        0.34       -0.11      1.77 o
  -1  12  16       69.82       72.10     19.01 o
   0  12  16       14.11       10.97      3.57 o
   1  12  16        7.98        7.07      3.14 o
  -1  13  16       41.80       33.98      9.75 o
   0  13  16        3.73        3.83      3.48 o
  -3   1  17        0.03       -1.09      1.66 o
  -2   1  17        9.07        8.24      1.33 o
  -1   1  17        0.07       -0.94      0.94 o
   0   1  17       10.05       14.37      2.29 o
   1   1  17       24.35       23.66      2.61 o
   2   1  17       17.04       12.46      2.85 o
  -3   2  17        0.20        2.85      2.04 o
  -2   2  17        6.01        4.88      1.85 o
  -1   2  17        0.78        0.53      1.45 o
   0   2  17       17.07       14.08      1.77 o
   1   2  17       18.64       13.97      2.04 o
   2   2  17        0.15        1.12      1.73 o
  -3   3  17        0.60       -0.56      2.49 o
  -2   3  17       42.41       47.13      5.36 o
  -1   3  17       27.76       31.36      4.52 o
   0   3  17        6.42       11.00      1.76 o
   1   3  17        2.35        2.67      1.59 o
   2   3  17        6.51        6.78      1.99 o
  -3   4  17        0.33        0.40      2.07 o
  -2   4  17        2.39        0.97      3.85 o
  -1   4  17        0.41        4.65      2.05 o
   0   4  17      214.63      226.91     23.12 o
   1   4  17       17.92       15.84      2.66 o
   2   4  17       38.84       43.41      6.29 o
  -3   5  17        0.23       -2.34      3.27 o
  -2   5  17        0.04        0.74      1.97 o
  -1   5  17        8.28        8.50      2.66 o
   0   5  17      246.34      274.85     29.50 o
   1   5  17        4.15        2.16      2.52 o
   2   5  17        7.13        4.95      1.74 o
  -3   6  17       10.24        9.70      6.64 o
  -2   6  17        9.28        8.18      2.65 o
  -1   6  17        2.42        3.89      3.72 o
   0   6  17      155.62      160.52     17.50 o
   1   6  17        5.00        5.01      2.26 o
   2   6  17        8.97        2.83      1.66 o
  -2   7  17        0.22        2.86      2.92 o
  -1   7  17       38.99       41.73      7.52 o
   0   7  17        2.93        1.24      1.99 o
   1   7  17        9.30        8.72      1.73 o
   2   7  17        5.73        6.78      2.79 o
  -2   8  17       17.04       20.28      4.78 o
  -1   8  17       63.73       65.12      9.93 o
   0   8  17        0.33        2.00      2.30 o
   1   8  17        9.01        7.80      2.08 o
  -2   9  17        7.71        2.90      2.95 o
  -1   9  17      143.64      166.14     36.00 o
   0   9  17        5.47        7.64      3.05 o
   1   9  17       20.99       20.46      3.51 o
  -2  10  17        8.44       10.42      5.71 o
  -1  10  17      130.60      122.21     26.31 o
   0  10  17        7.19        7.52      3.05 o
   1  10  17        7.17        6.85      2.59 o
  -1  11  17       28.65       37.64      8.99 o
   0  11  17        2.55        1.76      2.79 o
  -3   0  18       17.14       12.75      6.38 o
  -2   0  18       69.91       71.99     13.81 o
  -1   0  18        0.02        0.00      1.06 o
   0   0  18        4.85        5.84      1.33 o
   1   0  18       51.04       52.33      9.56 o
   2   0  18        1.90        2.13      2.92 o
  -3   1  18        2.94        0.69      9.96 o
  -2   1  18        0.06       -1.47      1.47 o
  -1   1  18       15.10       15.08      2.92 o
   0   1  18       41.44       40.15      6.07 o
   1   1  18        0.25       -1.02      2.79 o
   2   1  18        1.26        3.43      3.05 o
  -3   2  18       14.97       13.17      4.22 o
  -2   2  18        0.01        1.33      1.31 o
  -1   2  18        9.51        9.15      2.16 o
   0   2  18        0.86        1.29      1.73 o
   1   2  18       38.36       29.43      3.74 o
   2   2  18       28.47       28.98      6.05 o
  -3   3  18        2.40        0.68      3.32 o
  -2   3  18       10.27       10.35      3.45 o
  -1   3  18       19.32       19.11      3.59 o
   0   3  18        3.18        4.62      2.00 o
   1   3  18        9.40        7.36      2.13 o
   2   3  18       15.09       13.02      3.76 o
  -2   4  18        0.93       -0.67      2.29 o
  -1   4  18      123.24      142.01     22.12 o
   0   4  18       36.74       39.57      6.70 o
   1   4  18        0.62       -0.07      1.37 o
   2   4  18        0.14        0.06      1.99 o
  -2   5  18        1.10        0.88      2.60 o
  -1   5  18       94.72      112.32     17.27 o
   0   5  18       54.01       54.30      8.55 o
   1   5  18        4.33        2.89      1.69 o
  -2   6  18        0.04        1.21      6.38 o
  -1   6  18       12.10        8.94      3.27 o
   0   6  18       16.54       17.20      3.56 o
   1   6  18        7.67        3.72      1.43 o
  -2   7  18        1.69        8.97      3.29 o
  -1   7  18       20.53       18.47      4.97 o
   0   7  18        4.09        3.45      3.98 o
   1   7  18        1.11        4.03      1.85 o
  -2   8  18       11.31        1.11      3.78 o
  -1   8  18        2.49       -0.28      2.85 o
   0   8  18        0.96        1.59      4.12 o
   1   8  18       25.33       20.03      4.30 o
  -1   9  18       13.21       11.32      4.42 o
   0   9  18       20.63       21.38      5.35 o
  -1  10  18       10.46       15.50      4.21 o
   0  10  18        0.31        0.77      2.24 o
  -2   1  19       16.06       16.96      5.41 o
  -1   1  19        0.00        1.03      1.73 o
   0   1  19        0.23        1.97      4.25 o
   1   1  19        0.16       -1.88      1.88 o
  -2   2  19       15.80       13.25      5.05 o
  -1   2  19       33.04       31.22      5.86 o
   0   2  19       25.42       22.93      4.69 o
   1   2  19        0.79       -1.66      1.66 o
  -2   3  19        1.55       -3.27      8.24 o
  -1   3  19       14.74        8.50      2.59 o
   0   3  19       25.52       22.00      5.06 o
   1   3  19        0.34       -0.29      1.45 o
  -2   4  19        2.68        2.66      5.84 o
  -1   4  19       92.38       94.44     17.14 o
   0   4  19        8.77       11.07      3.32 o
   1   4  19        0.20       -1.64      1.64 o
  -2   5  19        1.20       -2.30      3.72 o
  -1   5  19       12.52       12.82      3.45 o
   0   5  19        0.06        1.50      8.50 o
   1   5  19        7.45        6.15      2.08 o
  -1   6  19       31.80       31.94      7.47 o
   0   6  19       15.20       11.64      3.01 o
   1   6  19        7.90        3.72      2.21 o
  -1   7  19        0.50        2.60      2.21 o
   0   7  19        1.04        2.85      2.25 o
   0   8  19       10.20        5.21      4.91 o
  -1   0  20       21.69       19.66      8.50 o
   0   0  20        3.43       -1.86      5.58 o
  -1   1  20        0.35       -0.50      2.87 o
   0   1  20        1.51        7.64      3.70 o
  -1   2  20        0.45        2.97      4.78 o
   0   2  20        0.53       -0.73      2.52 o
  -1   3  20        6.42        6.23      4.78 o
   0   3  20       18.02       10.45      5.71 o
  -1   4  20        0.39       -0.42      2.87 o
   0   4  20       10.47       10.21      3.17 o
 
